# Supplementary material for: Identification of active catalysts for the acceptorless dehydrogenation of alcohols to carbonyls
Source: Nat Commun. 2021 Aug 24;12:5100. doi: 10.1038/s41467-021-25214-1 (PMC8385104; doi:10.1038/s41467-021-25214-1)
Supplement: Supplementary file 3 — Supplementary Data 1 [file 41467_2021_25214_MOESM3_ESM.txt]

CONTCAR_Co-CH3OH_to_CH3O
 H  C  O Co 
 1.0000000000000000
     6.4299105748069296   -3.7123106012300000    0.0000000000000000
     0.0000000000000000    7.4246212024600000    0.0000000000000000
     0.0000000000000000    0.0000000000000000   18.0621778265000010
   4   1   1  36
Selective dynamics
Direct
  0.6330636593723757  0.3972568734257763  0.5509551373798960   T   T   T
  0.8559123506829924  0.5627022170800003  0.4946276624326054   T   T   T
  0.6120752651101695  0.5482280804683138  0.4771708085771070   T   T   T
  0.4478426442995467  0.2297414848622217  0.3987918287112602   T   T   T
  0.6858797128348201  0.4567919341755129  0.4944835766095941   T   T   T
  0.6318406466571206  0.2857467010341986  0.4461885530973220   T   T   T
  0.0000000000000000  0.0000000000000000  0.0000000000000000   F   F   F
  0.9977683300871530  0.9993377392108276  0.3333267941373125   T   T   T
  0.2221326181102195  0.1113315474633021  0.2258106966775193   T   T   T
  0.1111111111111143  0.2222222222222215  0.1118760960929066   F   F   F
  0.3333333333333359  0.0000000000000000  0.0000000000000000   F   F   F
  0.3296854928716938  0.9997011177841483  0.3342120256671652   T   T   T
  0.5568379642457517  0.1140629427647062  0.2271136947821640   T   T   T
  0.4444444444444429  0.2222222222222214  0.1118760960929066   F   F   F
  0.6666666666666644  0.0000000000000001  0.0000000000000000   F   F   F
  0.6658171745616951  0.9972018980183895  0.3334603160618801   T   T   T
  0.8885858704463332  0.1117417353814346  0.2256585950087981   T   T   T
  0.7777777777777786  0.2222222222222214  0.1118760960929066   F   F   F
  0.0000000000000000  0.3333333333333358  0.0000000000000000   F   F   F
  0.0036583257327208  0.3345349457449931  0.3333593800960767   T   T   T
  0.2223446045761122  0.4450835519817049  0.2258662179377755   T   T   T
  0.1111111111111143  0.5555555555555572  0.1118760960929066   F   F   F
  0.3333333333333359  0.3333333333333358  0.0000000000000000   F   F   F
  0.3304872383092572  0.3301518300908676  0.3341003704831006   T   T   T
  0.5568586351555793  0.4438191745747535  0.2268383484949406   T   T   T
  0.4444444444444429  0.5555555555555572  0.1118760960929066   F   F   F
  0.6666666666666644  0.3333333333333357  0.0000000000000000   F   F   F
  0.6722631080370962  0.3364299514793482  0.3387174161708653   T   T   T
  0.8877498216506544  0.4443655967804730  0.2263759422683180   T   T   T
  0.7777777777777786  0.5555555555555572  0.1118760960929066   F   F   F
  0.0000000000000000  0.6666666666666716  0.0000000000000000   F   F   F
  0.0028224573292894  0.6703647037420428  0.3330260528998639   T   T   T
  0.2227473865959393  0.7787504569760405  0.2258823913886798   T   T   T
  0.1111111111111143  0.8888888888888928  0.1118760960929066   F   F   F
  0.3333333333333359  0.6666666666666643  0.0000000000000000   F   F   F
  0.3325984018714736  0.6659786480053747  0.3336108239848691   T   T   T
  0.5559029120214943  0.7784355353332136  0.2259489198755207   T   T   T
  0.4444444444444429  0.8888888888888857  0.1118760960929066   F   F   F
  0.6666666666666644  0.6666666666666643  0.0000000000000000   F   F   F
  0.6654366677506528  0.6684099103487905  0.3333247163297740   T   T   T
  0.8885300065670927  0.7776212097949766  0.2254915444733604   T   T   T
  0.7777777777777786  0.8888888888888857  0.1118760960929066   F   F   F

CONTCAR_Co-CH3OH_to_CH2OH-2
 H  C  O Co 
 1.0000000000000000
     6.4299105748069296   -3.7123106012300000    0.0000000000000000
     0.0000000000000000    7.4246212024600000    0.0000000000000000
     0.0000000000000000    0.0000000000000000   18.0621778265000010
   4   1   1  36
Selective dynamics
Direct
  0.4001879525097168  0.2941080985700361  0.4977351175787548   T   T   T
  0.7217093612075693  0.5556637695104433  0.4621801055243643   T   T   T
  0.2919229114083749  0.4430068150180205  0.4604737715776633   T   T   T
  0.4273039660632360  0.2509176195310188  0.4000225020542175   T   T   T
  0.4136615172445524  0.4017853856575909  0.4534982096191221   T   T   T
  0.6108942967025662  0.5906694508384094  0.4563640233214384   T   T   T
  0.0000000000000000  0.0000000000000000  0.0000000000000000   F   F   F
  0.0008910334702493  0.0029819691309069  0.3331509222202660   T   T   T
  0.2226347616213582  0.1128284530160604  0.2263314598233093   T   T   T
  0.1111111111111143  0.2222222222222214  0.1118760960929066   F   F   F
  0.3333333333333357  0.0000000000000000  0.0000000000000000   F   F   F
  0.3351862344990630  0.0013171496992040  0.3339240340447678   T   T   T
  0.5551842301826869  0.1111240131263599  0.2248189946324463   T   T   T
  0.4444444444444429  0.2222222222222214  0.1118760960929066   F   F   F
  0.6666666666666644  0.0000000000000000  0.0000000000000000   F   F   F
  0.6678406010118006  0.0023033283675457  0.3325419525525800   T   T   T
  0.8896334794630130  0.1119622902446045  0.2253305566153631   T   T   T
  0.7777777777777786  0.2222222222222214  0.1118760960929066   F   F   F
  0.0000000000000000  0.3333333333333357  0.0000000000000000   F   F   F
  0.9993212307523315  0.3348969472674879  0.3329163621052986   T   T   T
  0.2234819843102512  0.4437892397893975  0.2263773664985697   T   T   T
  0.1111111111111143  0.5555555555555572  0.1118760960929066   F   F   F
  0.3333333333333357  0.3333333333333357  0.0000000000000000   F   F   F
  0.3335636268958529  0.3352691012911883  0.3395295639085735   T   T   T
  0.5545362374190230  0.4467546732085815  0.2274016212042836   T   T   T
  0.4444444444444429  0.5555555555555572  0.1118760960929066   F   F   F
  0.6666666666666644  0.3333333333333357  0.0000000000000000   F   F   F
  0.6709016511317101  0.3314510937470503  0.3316198133118893   T   T   T
  0.8893192383821170  0.4456330633447933  0.2251510713528688   T   T   T
  0.7777777777777786  0.5555555555555572  0.1118760960929066   F   F   F
  0.0000000000000000  0.6666666666666714  0.0000000000000000   F   F   F
  0.0022563698355683  0.6679092410426180  0.3331728520037592   T   T   T
  0.2228049328221056  0.7791195088724978  0.2255079220343809   T   T   T
  0.1111111111111143  0.8888888888888928  0.1118760960929066   F   F   F
  0.3333333333333357  0.6666666666666643  0.0000000000000000   F   F   F
  0.3313257166788763  0.6704143100166158  0.3320795535320255   T   T   T
  0.5562799715799671  0.7774414135140610  0.2259461857013273   T   T   T
  0.4444444444444429  0.8888888888888857  0.1118760960929066   F   F   F
  0.6666666666666644  0.6666666666666643  0.0000000000000000   F   F   F
  0.6691915039584067  0.6720442107235969  0.3372044680037684   T   T   T
  0.8868585349276759  0.7781770996796425  0.2266111280989588   T   T   T
  0.7777777777777786  0.8888888888888857  0.1118760960929066   F   F   F

CONTCAR_Co-CH3O-ads-2
 H  C  O Co 
 1.0000000000000000
     6.4299105748069296   -3.7123106012300000    0.0000000000000000
     0.0000000000000000    7.4246212024600000    0.0000000000000000
     0.0000000000000000    0.0000000000000000   18.0621778265000010
   3   1   1  36
Selective dynamics
Direct
  0.4841866157854809  0.2808939895721286  0.5095598180742685   T   T   T
  0.7237435439015989  0.5261088732638493  0.5087836930218342   T   T   T
  0.4785173633521434  0.5204986322574952  0.5113715704685906   T   T   T
  0.5610233076773778  0.4428428971025410  0.4900375478861572   T   T   T
  0.5567145614583684  0.4439756040835752  0.4106278832102346   T   T   T
  0.0000000000000000  0.0000000000000000  0.0000000000000000   F   F   F
  0.9999669007027197  0.0001829437138686  0.3330074937305872   T   T   T
  0.2230780260864696  0.1119463873729644  0.2260914570573913   T   T   T
  0.1111111111111143  0.2222222222222214  0.1118760960929066   F   F   F
  0.3333333333333357  0.0000000000000000  0.0000000000000000   F   F   F
  0.3314707150038379  0.9952348077988707  0.3329835958995502   T   T   T
  0.5561163837064782  0.1117965458074996  0.2260605384130440   T   T   T
  0.4444444444444429  0.2222222222222214  0.1118760960929066   F   F   F
  0.6666666666666644  0.0000000000000000  0.0000000000000000   F   F   F
  0.6684593568222136  0.0003064475026223  0.3330430519984812   T   T   T
  0.8892799958554819  0.1108980968645015  0.2253588035452810   T   T   T
  0.7777777777777786  0.2222222222222214  0.1118760960929066   F   F   F
  0.0000000000000000  0.3333333333333357  0.0000000000000000   F   F   F
  0.9998197970904983  0.3316537813242721  0.3330676901945721   T   T   T
  0.2231803853730176  0.4438581583098660  0.2261484574697761   T   T   T
  0.1111111111111143  0.5555555555555572  0.1118760960929066   F   F   F
  0.3333333333333357  0.3333333333333357  0.0000000000000000   F   F   F
  0.3252711955234068  0.3290072851256255  0.3375974885014254   T   T   T
  0.5557840594999327  0.4441914791762188  0.2276034432337678   T   T   T
  0.4444444444444429  0.5555555555555572  0.1118760960929066   F   F   F
  0.6666666666666644  0.3333333333333357  0.0000000000000000   F   F   F
  0.6712988529293469  0.3289447963684256  0.3372691832372733   T   T   T
  0.8882428666197094  0.4439272903164505  0.2260673252925139   T   T   T
  0.7777777777777786  0.5555555555555572  0.1118760960929066   F   F   F
  0.0000000000000000  0.6666666666666714  0.0000000000000000   F   F   F
  0.0048639732065476  0.6686616697359731  0.3330041017947609   T   T   T
  0.2225023094625004  0.7775440861757585  0.2251351436461278   T   T   T
  0.1111111111111143  0.8888888888888928  0.1118760960929066   F   F   F
  0.3333333333333357  0.6666666666666643  0.0000000000000000   F   F   F
  0.3312312224518775  0.6688696270352695  0.3330432202682642   T   T   T
  0.5562402104620382  0.7769899197503406  0.2261368648038801   T   T   T
  0.4444444444444429  0.8888888888888857  0.1118760960929066   F   F   F
  0.6666666666666644  0.6666666666666643  0.0000000000000000   F   F   F
  0.6709835200078770  0.6747962956970649  0.3375113645038375   T   T   T
  0.8880280108648261  0.7769487914343239  0.2260877670827433   T   T   T
  0.7777777777777786  0.8888888888888857  0.1118760960929066   F   F   F

CONTCAR_Co-CH2OH-ads-3
 H  C  O Co 
 1.0000000000000000
     6.4299105748069296   -3.7123106012300000    0.0000000000000000
     0.0000000000000000    7.4246212024600000    0.0000000000000000
     0.0000000000000000    0.0000000000000000   18.0621778265000010
   3   1   1  36
Selective dynamics
Direct
  0.6012772678163995  0.3074540298608275  0.4579729263654356   T   T   T
  0.3747542797202613  0.3298030834006663  0.4485633278912277   T   T   T
  0.7922119826591880  0.6540904806942454  0.4638909583720492   T   T   T
  0.5389643326412120  0.3966777706470517  0.4292339371292244   T   T   T
  0.6461253016912825  0.6128514098598691  0.4546954071675319   T   T   T
  0.0000000000000000  0.0000000000000000  0.0000000000000000   F   F   F
  0.0032671022629796  0.0048443107406768  0.3327755564783477   T   T   T
  0.2244922389355591  0.1147587293006947  0.2262139330229837   T   T   T
  0.1111111111111143  0.2222222222222214  0.1118760960929066   F   F   F
  0.3333333333333357  0.0000000000000000  0.0000000000000000   F   F   F
  0.3330832557663505  0.9973753377997558  0.3323312276800232   T   T   T
  0.5579538106702274  0.1143267897070446  0.2260004729329587   T   T   T
  0.4444444444444429  0.2222222222222214  0.1118760960929066   F   F   F
  0.6666666666666644  0.0000000000000000  0.0000000000000000   F   F   F
  0.6702275074817037  0.0053293632446565  0.3326456802148033   T   T   T
  0.8905839211613750  0.1132490387020010  0.2252249037074188   T   T   T
  0.7777777777777786  0.2222222222222214  0.1118760960929066   F   F   F
  0.0000000000000000  0.3333333333333357  0.0000000000000000   F   F   F
  0.0026562182189194  0.3368442649926006  0.3331336138598079   T   T   T
  0.2246738617858531  0.4458899397032405  0.2263524279157368   T   T   T
  0.1111111111111143  0.5555555555555572  0.1118760960929066   F   F   F
  0.3333333333333357  0.3333333333333357  0.0000000000000000   F   F   F
  0.3360807424433050  0.3339764790128097  0.3372036290937884   T   T   T
  0.5584262315640593  0.4481493836993990  0.2278923887824504   T   T   T
  0.4444444444444429  0.5555555555555572  0.1118760960929066   F   F   F
  0.6666666666666644  0.3333333333333357  0.0000000000000000   F   F   F
  0.6670750178842977  0.3343602280846602  0.3374536013295891   T   T   T
  0.8895057905984050  0.4451759957521081  0.2260981642097424   T   T   T
  0.7777777777777786  0.5555555555555572  0.1118760960929066   F   F   F
  0.0000000000000000  0.6666666666666714  0.0000000000000000   F   F   F
  0.0046759314448372  0.6697133005846498  0.3324084229398503   T   T   T
  0.2239980779669564  0.7797190588728846  0.2250616182101232   T   T   T
  0.1111111111111143  0.8888888888888928  0.1118760960929066   F   F   F
  0.3333333333333357  0.6666666666666643  0.0000000000000000   F   F   F
  0.3337444910998673  0.6704302407920840  0.3329764598370711   T   T   T
  0.5580399202910197  0.7792352591308520  0.2262452178392699   T   T   T
  0.4444444444444429  0.8888888888888857  0.1118760960929066   F   F   F
  0.6666666666666644  0.6666666666666643  0.0000000000000000   F   F   F
  0.6711381738701396  0.6748917878867771  0.3375708590819972   T   T   T
  0.8890779287412512  0.7793094923761691  0.2261933406844913   T   T   T
  0.7777777777777786  0.8888888888888857  0.1118760960929066   F   F   F

CONTCAR_Co-111-model
Co 
 1.0000000000000000
     5.2500000000000000   -5.2500000000000000   -0.0000000000000040
     0.0000000000000010    5.2500000000000000   -5.2500000000000000
    10.4282032302754999   10.4282032302754999   10.4282032302754999
  36
Selective dynamics
Direct
  0.0000000000000000  0.0000000000000000  0.0000000000000000   F   F   F
  0.0000000000000000  0.9999999999999999  0.3339657353219568   T   T   T
  0.2222222222222213  0.1111111111111142  0.2261379335568811   T   T   T
  0.1111111111111143  0.2222222222222214  0.1118760960929066   F   F   F
  0.3333333333333357  0.0000000000000000  0.0000000000000000   F   F   F
  0.3333333333333356  0.9999999999999999  0.3339657353219568   T   T   T
  0.5555555555555571  0.1111111111111142  0.2261379335568811   T   T   T
  0.4444444444444430  0.2222222222222214  0.1118760960929066   F   F   F
  0.6666666666666643  0.0000000000000000  0.0000000000000000   F   F   F
  0.6666666666666643  0.9999999999999999  0.3339657353219568   T   T   T
  0.8888888888888857  0.1111111111111142  0.2261379335568811   T   T   T
  0.7777777777777786  0.2222222222222214  0.1118760960929066   F   F   F
  0.0000000000000000  0.3333333333333358  0.0000000000000000   F   F   F
  0.0000000000000000  0.3333333333333355  0.3339657353219568   T   T   T
  0.2222222222222213  0.4444444444444430  0.2261379335568811   T   T   T
  0.1111111111111143  0.5555555555555572  0.1118760960929066   F   F   F
  0.3333333333333357  0.3333333333333358  0.0000000000000000   F   F   F
  0.3333333333333356  0.3333333333333357  0.3339657353219568   T   T   T
  0.5555555555555571  0.4444444444444430  0.2261379335568811   T   T   T
  0.4444444444444430  0.5555555555555571  0.1118760960929066   F   F   F
  0.6666666666666643  0.3333333333333358  0.0000000000000000   F   F   F
  0.6666666666666642  0.3333333333333357  0.3339657353219568   T   T   T
  0.8888888888888855  0.4444444444444430  0.2261379335568811   T   T   T
  0.7777777777777786  0.5555555555555572  0.1118760960929066   F   F   F
  0.0000000000000000  0.6666666666666715  0.0000000000000000   F   F   F
  0.0000000000000000  0.6666666666666644  0.3339657353219568   T   T   T
  0.2222222222222213  0.7777777777777786  0.2261379335568811   T   T   T
  0.1111111111111144  0.8888888888888931  0.1118760960929066   F   F   F
  0.3333333333333357  0.6666666666666644  0.0000000000000000   F   F   F
  0.3333333333333357  0.6666666666666644  0.3339657353219568   T   T   T
  0.5555555555555570  0.7777777777777786  0.2261379335568811   T   T   T
  0.4444444444444430  0.8888888888888857  0.1118760960929066   F   F   F
  0.6666666666666643  0.6666666666666644  0.0000000000000000   F   F   F
  0.6666666666666643  0.6666666666666644  0.3339657353219568   T   T   T
  0.8888888888888855  0.7777777777777786  0.2261379335568811   T   T   T
  0.7777777777777786  0.8888888888888857  0.1118760960929066   F   F   F

CONTCAR_Co-CH2OH_to_CH2O
 H  C  O Co 
 1.0000000000000000
     6.4299105748069296   -3.7123106012300000    0.0000000000000000
     0.0000000000000000    7.4246212024600000    0.0000000000000000
     0.0000000000000000    0.0000000000000000   18.0621778265000010
   3   1   1  36
Selective dynamics
Direct
  0.3805846622384478  0.0837542697738152  0.4522605386301560   T   T   T
  0.4477577599259133  0.5274678290593217  0.4046027580168641   T   T   T
  0.6345232957391812  0.3204534724342085  0.4412123619689011   T   T   T
  0.4622158774854694  0.2420496730683319  0.4270322080418325   T   T   T
  0.3705614395170134  0.3557410480629679  0.4487045640143618   T   T   T
  0.0000000000000000  0.0000000000000000  0.0000000000000000   F   F   F
  0.9962583574960623  0.9986576054016921  0.3324022775366289   T   T   T
  0.2245350756256972  0.1131619075466179  0.2265293139376807   T   T   T
  0.1111111111111143  0.2222222222222215  0.1118760960929066   F   F   F
  0.3333333333333359  0.0000000000000000  0.0000000000000000   F   F   F
  0.3360480669190802  0.0019330962805019  0.3366059551124571   T   T   T
  0.5562726416743510  0.1134210276141940  0.2267664094437526   T   T   T
  0.4444444444444429  0.2222222222222214  0.1118760960929066   F   F   F
  0.6666666666666644  0.0000000000000001  0.0000000000000000   F   F   F
  0.6706010707945381  0.0007731555178188  0.3326170508908346   T   T   T
  0.8905204697217762  0.1135480400251194  0.2250816889474401   T   T   T
  0.7777777777777786  0.2222222222222214  0.1118760960929066   F   F   F
  0.0000000000000000  0.3333333333333358  0.0000000000000000   F   F   F
  0.9991255733476249  0.3360197748731759  0.3329142930530545   T   T   T
  0.2241650383396123  0.4456465106877457  0.2264972321826441   T   T   T
  0.1111111111111143  0.5555555555555572  0.1118760960929066   F   F   F
  0.3333333333333359  0.3333333333333358  0.0000000000000000   F   F   F
  0.3292539413044357  0.3321153144625989  0.3367038308069777   T   T   T
  0.5556521785165165  0.4447302902433353  0.2270084758613544   T   T   T
  0.4444444444444429  0.5555555555555572  0.1118760960929066   F   F   F
  0.6666666666666644  0.3333333333333357  0.0000000000000000   F   F   F
  0.6694403767157157  0.3340568533021622  0.3361550122161521   T   T   T
  0.8891051583801556  0.4458776571873559  0.2261887955926938   T   T   T
  0.7777777777777786  0.5555555555555572  0.1118760960929066   F   F   F
  0.0000000000000000  0.6666666666666716  0.0000000000000000   F   F   F
  0.0017988695111259  0.6706831940823542  0.3332380265195218   T   T   T
  0.2241049001681867  0.7804023251204890  0.2268373902225044   T   T   T
  0.1111111111111143  0.8888888888888928  0.1118760960929066   F   F   F
  0.3333333333333359  0.6666666666666643  0.0000000000000000   F   F   F
  0.3382362264300153  0.6714648867218479  0.3344820187388466   T   T   T
  0.5561641258189063  0.7791745564514675  0.2253377368906034   T   T   T
  0.4444444444444429  0.8888888888888857  0.1118760960929066   F   F   F
  0.6666666666666644  0.6666666666666643  0.0000000000000000   F   F   F
  0.6689433639858926  0.6729557304512699  0.3330925396286453   T   T   T
  0.8902834977322344  0.7791234141664678  0.2252577485043561   T   T   T
  0.7777777777777786  0.8888888888888857  0.1118760960929066   F   F   F

CONTCAR_Co-CH2O-ads-4
 H  C  O Co 
 1.0000000000000000
     6.4299105748069296   -3.7123106012300000    0.0000000000000000
     0.0000000000000000    7.4246212024600000    0.0000000000000000
     0.0000000000000000    0.0000000000000000   18.0621778265000010
   2   1   1  36
Selective dynamics
Direct
  0.7877066748985678  0.5256735197108663  0.4685970870133242   T   T   T
  0.6421139386524295  0.6498063578878706  0.4339680615684281   T   T   T
  0.6709135534254405  0.5105301873895813  0.4278057602392112   T   T   T
  0.4923883146699889  0.3210248809720847  0.4268140537292804   T   T   T
  0.0000000000000000  0.0000000000000000  0.0000000000000000   F   F   F
  0.0011361756277390  0.9990809441155558  0.3320461498914414   T   T   T
  0.2239239701302283  0.1111947491117948  0.2261354555586033   T   T   T
  0.1111111111111143  0.2222222222222214  0.1118760960929066   F   F   F
  0.3333333333333357  0.0000000000000000  0.0000000000000000   F   F   F
  0.3324283299071064  0.9921590512910763  0.3327415295399058   T   T   T
  0.5564353288023072  0.1101025364731964  0.2261197339558774   T   T   T
  0.4444444444444429  0.2222222222222214  0.1118760960929066   F   F   F
  0.6666666666666644  0.0000000000000000  0.0000000000000000   F   F   F
  0.6693503924635255  0.9986838019809821  0.3324318316789782   T   T   T
  0.8891087166251510  0.1089359292734751  0.2250696941914886   T   T   T
  0.7777777777777786  0.2222222222222214  0.1118760960929066   F   F   F
  0.0000000000000000  0.3333333333333357  0.0000000000000000   F   F   F
  0.0006639022015086  0.3296327801940625  0.3325305131985376   T   T   T
  0.2238572024608004  0.4420998205031650  0.2258374348670519   T   T   T
  0.1111111111111143  0.5555555555555572  0.1118760960929066   F   F   F
  0.3333333333333357  0.3333333333333357  0.0000000000000000   F   F   F
  0.3275271648712651  0.3269952242296720  0.3383361043135652   T   T   T
  0.5557505268809305  0.4421597150154706  0.2282072625629661   T   T   T
  0.4444444444444429  0.5555555555555572  0.1118760960929066   F   F   F
  0.6666666666666644  0.3333333333333357  0.0000000000000000   F   F   F
  0.6691208096377785  0.3309879443794056  0.3390357137136391   T   T   T
  0.8882390743252525  0.4417668108638340  0.2262000532853635   T   T   T
  0.7777777777777786  0.5555555555555572  0.1118760960929066   F   F   F
  0.0000000000000000  0.6666666666666714  0.0000000000000000   F   F   F
  0.0024682836759349  0.6641664452814989  0.3333708893039345   T   T   T
  0.2222543530768240  0.7759734591905175  0.2258401682336820   T   T   T
  0.1111111111111143  0.8888888888888928  0.1118760960929066   F   F   F
  0.3333333333333357  0.6666666666666643  0.0000000000000000   F   F   F
  0.3338806611247103  0.6635207440674766  0.3329582623747611   T   T   T
  0.5557116477274194  0.7752303421756835  0.2254227739023619   T   T   T
  0.4444444444444429  0.8888888888888857  0.1118760960929066   F   F   F
  0.6666666666666644  0.6666666666666643  0.0000000000000000   F   F   F
  0.6738072905583115  0.6733183399734326  0.3355570934286216   T   T   T
  0.8887577874644200  0.7754185944891488  0.2255505082800416   T   T   T
  0.7777777777777786  0.8888888888888857  0.1118760960929066   F   F   F

CONTCAR_Co-fcc-111-H-ads-3
 H Co 
 1.0000000000000000
     6.4299105748069270   -3.7123106012299978    0.0000000000000000
     0.0000000000000000    7.4246212024600000    0.0000000000000000
     0.0000000000000000    0.0000000000000000   18.0621778264999975
   1  36
Selective dynamics
Direct
  0.4442453818447922  0.5545061478515315  0.3885016965714255   T   T   T
  0.0000000000000000  0.0000000000000000  0.0000000000000000   F   F   F
  0.9996067115187947  0.9980047137655343  0.3336588590985585   T   T   T
  0.2220993571174086  0.1106460078056207  0.2261496968191233   T   T   T
  0.1111111111111143  0.2222222222222214  0.1118760960929066   F   F   F
  0.3333333333333357  0.0000000000000000  0.0000000000000000   F   F   F
  0.3323678148823073  0.9979986569848039  0.3336751976160044   T   T   T
  0.5552986444335801  0.1104898446759819  0.2260545733687621   T   T   T
  0.4444444444444429  0.2222222222222214  0.1118760960929066   F   F   F
  0.6666666666666644  0.0000000000000001  0.0000000000000000   F   F   F
  0.6667092623663211  0.9991067878622473  0.3336741255541795   T   T   T
  0.8886943779352782  0.1105440609086450  0.2260592883152760   T   T   T
  0.7777777777777786  0.2222222222222215  0.1118760960929066   F   F   F
  0.0000000000000000  0.3333333333333357  0.0000000000000000   F   F   F
  0.9981476571610599  0.3305121482171176  0.3337596594670903   T   T   T
  0.2219612775591723  0.4438902921743889  0.2262754148584645   T   T   T
  0.1111111111111143  0.5555555555555572  0.1118760960929066   F   F   F
  0.3333333333333357  0.3333333333333358  0.0000000000000000   F   F   F
  0.3321757060746813  0.3304683491751045  0.3351536743412411   T   T   T
  0.5554308248562128  0.4438097944039368  0.2262905474651101   T   T   T
  0.4444444444444429  0.5555555555555572  0.1118760960929066   F   F   F
  0.6666666666666644  0.3333333333333358  0.0000000000000000   F   F   F
  0.6664354815803581  0.3303692360003759  0.3337267272256814   T   T   T
  0.8886470843141345  0.4437168098628108  0.2260283757601493   T   T   T
  0.7777777777777786  0.5555555555555574  0.1118760960929066   F   F   F
  0.0000000000000000  0.6666666666666714  0.0000000000000000   F   F   F
  0.9990379467695975  0.6643458746735411  0.3336934537608105   T   T   T
  0.2219875070284811  0.7772031868916953  0.2261920992594932   T   T   T
  0.1111111111111143  0.8888888888888928  0.1118760960929066   F   F   F
  0.3333333333333357  0.6666666666666643  0.0000000000000000   F   F   F
  0.3322936924337859  0.6660301122253417  0.3350406432410492   T   T   T
  0.5555094703811805  0.7773191057645711  0.2262330373503778   T   T   T
  0.4444444444444429  0.8888888888888857  0.1118760960929066   F   F   F
  0.6666666666666644  0.6666666666666644  0.0000000000000000   F   F   F
  0.6676799546577113  0.6658665206483343  0.3351104251629085   T   T   T
  0.8887598349266091  0.7771718264051253  0.2261563721401754   T   T   T
  0.7777777777777786  0.8888888888888858  0.1118760960929066   F   F   F

CONTCAR_Co-CH3OH-ads
 H  C  O Co 
 1.0000000000000000
     6.4299105748069296   -3.7123106012300000    0.0000000000000000
     0.0000000000000000    7.4246212024600000    0.0000000000000000
     0.0000000000000000    0.0000000000000000   18.0621778265000010
   4   1   1  36
Selective dynamics
Direct
  0.3682581248000839  0.4401083081832692  0.4853768480835340   T   T   T
  0.5784268441138553  0.3887869359272871  0.4952845485671428   T   T   T
  0.5451464592406168  0.5477433425903875  0.5630711028915311   T   T   T
  0.6327601276733904  0.7928425959374671  0.4663478905507591   T   T   T
  0.5304357301801641  0.5048428031101067  0.5041701870499277   T   T   T
  0.6701478280665178  0.6843306173069865  0.4603738259952677   T   T   T
  0.0000000000000000  0.0000000000000000  0.0000000000000000   F   F   F
  0.9988731814688980  0.9983453112880507  0.3334195399278131   T   T   T
  0.2205145149844877  0.1090569600067015  0.2257919411201842   T   T   T
  0.1111111111111143  0.2222222222222214  0.1118760960929066   F   F   F
  0.3333333333333357  0.0000000000000000  0.0000000000000000   F   F   F
  0.3307791150306849  0.9964518148571709  0.3337254232741812   T   T   T
  0.5538734381697425  0.1092059143517476  0.2255292690757200   T   T   T
  0.4444444444444429  0.2222222222222214  0.1118760960929066   F   F   F
  0.6666666666666644  0.0000000000000000  0.0000000000000000   F   F   F
  0.6634881686055708  0.9994922420741107  0.3327808134756553   T   T   T
  0.8875668171260910  0.1087473699668738  0.2256087285917793   T   T   T
  0.7777777777777786  0.2222222222222214  0.1118760960929066   F   F   F
  0.0000000000000000  0.3333333333333357  0.0000000000000000   F   F   F
  0.9974243320779907  0.3293775994390005  0.3336698897532536   T   T   T
  0.2209138749239254  0.4424243261050423  0.2255666961322312   T   T   T
  0.1111111111111143  0.5555555555555572  0.1118760960929066   F   F   F
  0.3333333333333357  0.3333333333333357  0.0000000000000000   F   F   F
  0.3289268123720164  0.3285679051672743  0.3330973401030248   T   T   T
  0.5552737719245613  0.4447239390189934  0.2270963309632232   T   T   T
  0.4444444444444429  0.5555555555555572  0.1118760960929066   F   F   F
  0.6666666666666644  0.3333333333333357  0.0000000000000000   F   F   F
  0.6644507368581963  0.3283437918153269  0.3332430948042038   T   T   T
  0.8874352557059598  0.4424630902864878  0.2257687359859937   T   T   T
  0.7777777777777786  0.5555555555555572  0.1118760960929066   F   F   F
  0.0000000000000000  0.6666666666666714  0.0000000000000000   F   F   F
  0.9990259647745463  0.6625895426462100  0.3336261385455715   T   T   T
  0.2204636688256720  0.7756427658563295  0.2258270189144998   T   T   T
  0.1111111111111143  0.8888888888888928  0.1118760960929066   F   F   F
  0.3333333333333357  0.6666666666666643  0.0000000000000000   F   F   F
  0.3289381961842751  0.6637270463973138  0.3331684315893816   T   T   T
  0.5552748957786193  0.7739659474067073  0.2271238160744787   T   T   T
  0.4444444444444429  0.8888888888888857  0.1118760960929066   F   F   F
  0.6666666666666644  0.6666666666666643  0.0000000000000000   F   F   F
  0.6643043900929958  0.6633531971313142  0.3397035745231108   T   T   T
  0.8849092151456255  0.7740097894133795  0.2272199810377823   T   T   T
  0.7777777777777786  0.8888888888888857  0.1118760960929066   F   F   F

CONTCAR_Co-CH3O_to_CH2O
 H  C  O Co 
 1.0000000000000000
     6.4299105748069296   -3.7123106012300000    0.0000000000000000
     0.0000000000000000    7.4246212024600000    0.0000000000000000
     0.0000000000000000    0.0000000000000000   18.0621778265000010
   3   1   1  36
Selective dynamics
Direct
  0.5354634403825713  0.2200058444792461  0.4834377054488427   T   T   T
  0.7464284479521837  0.2573780453802428  0.4090142243654711   T   T   T
  0.7842912775422377  0.4689431133414743  0.4831298497128245   T   T   T
  0.6442731375498525  0.3594708422345150  0.4523153470257740   T   T   T
  0.5474963860576025  0.4554588951504002  0.4182260457019638   T   T   T
  0.0000000000000000  0.0000000000000000  0.0000000000000000   F   F   F
  0.0018059057546083  0.0000312083949439  0.3323103522335131   T   T   T
  0.2239380937099753  0.1139940817684462  0.2259628027613445   T   T   T
  0.1111111111111143  0.2222222222222214  0.1118760960929066   F   F   F
  0.3333333333333357  0.0000000000000000  0.0000000000000000   F   F   F
  0.3311605323009772  0.9954314582031287  0.3321783850289819   T   T   T
  0.5569513717789718  0.1133860908865714  0.2262679001452526   T   T   T
  0.4444444444444429  0.2222222222222214  0.1118760960929066   F   F   F
  0.6666666666666644  0.0000000000000000  0.0000000000000000   F   F   F
  0.6698523245928883  0.9997870104883403  0.3331786997569068   T   T   T
  0.8898121590995984  0.1114556457913309  0.2247516334809561   T   T   T
  0.7777777777777786  0.2222222222222214  0.1118760960929066   F   F   F
  0.0000000000000000  0.3333333333333357  0.0000000000000000   F   F   F
  0.0021664883772274  0.3317963229780716  0.3332924122411143   T   T   T
  0.2234000743677598  0.4441555065344645  0.2264383514164052   T   T   T
  0.1111111111111143  0.5555555555555572  0.1118760960929066   F   F   F
  0.3333333333333357  0.3333333333333357  0.0000000000000000   F   F   F
  0.3264198432065015  0.3292702945154105  0.3376507917583069   T   T   T
  0.5564753848697350  0.4447195396845842  0.2278771859033739   T   T   T
  0.4444444444444429  0.5555555555555572  0.1118760960929066   F   F   F
  0.6666666666666644  0.3333333333333357  0.0000000000000000   F   F   F
  0.6710479655808257  0.3307234588838242  0.3395795659766776   T   T   T
  0.8883838981742612  0.4443546464763698  0.2262877029686621   T   T   T
  0.7777777777777786  0.5555555555555572  0.1118760960929066   F   F   F
  0.0000000000000000  0.6666666666666714  0.0000000000000000   F   F   F
  0.0062918518901256  0.6703362039172163  0.3320361547156310   T   T   T
  0.2228268516157854  0.7789184414367796  0.2245550294938710   T   T   T
  0.1111111111111143  0.8888888888888928  0.1118760960929066   F   F   F
  0.3333333333333357  0.6666666666666643  0.0000000000000000   F   F   F
  0.3318269086582148  0.6699914855892715  0.3327643336210002   T   T   T
  0.5572063077073892  0.7778642096161903  0.2264702473754170   T   T   T
  0.4444444444444429  0.8888888888888857  0.1118760960929066   F   F   F
  0.6666666666666644  0.6666666666666643  0.0000000000000000   F   F   F
  0.6726118129279754  0.6752645505521145  0.3375611659699587   T   T   T
  0.8874227515211217  0.7772279448023411  0.2258619019887362   T   T   T
  0.7777777777777786  0.8888888888888857  0.1118760960929066   F   F   F

CONTCAR_Mo2N-100-CH3O-ads
 H  C  N  O Mo 
 1.0000000000000000
     8.4405931762800002    0.0000000000000000    0.0000000000000000
     0.0000000000000000    8.3387337999200000    0.0000000000000000
     0.0000000000000000    0.0000000000000000   18.3304448821999983
   3   1  16   1  32
Selective dynamics
Direct
  0.6695138662661592  0.6328096620148955  0.5025168466281972   T   T   T
  0.4584079174128303  0.6241227198057880  0.5074278898220016   T   T   T
  0.5757812156431649  0.4942766370864108  0.5636583640396674   T   T   T
  0.5675647998825147  0.5501650692099761  0.5091692747908204   T   T   T
  0.0637745186686516  0.1862254738807678  0.1151171347793039   F   F   F
  0.0640928968807342  0.1871030009118430  0.3605180955093009   T   T   T
  0.3137745186686516  0.1862254738807678  0.0000000000000000   F   F   F
  0.3145040924079384  0.1864923906268969  0.2318454812518561   T   T   T
  0.5637745186686516  0.1862254738807678  0.1151171347793039   F   F   F
  0.5640870624010519  0.1819706447288482  0.3580283691239178   T   T   T
  0.8137745186686516  0.1862254738807678  0.0000000000000000   F   F   F
  0.8138669439128258  0.1865894224632996  0.2318487635437206   T   T   T
  0.0637745186686516  0.6862254738807678  0.1151171347793039   F   F   F
  0.0640981935307219  0.6861376783868798  0.3608172814706993   T   T   T
  0.3137745186686516  0.6862254738807678  0.0000000000000000   F   F   F
  0.3145783853823446  0.6862330708924246  0.2319721534577355   T   T   T
  0.5637745186686516  0.6862254738807678  0.1151171347793039   F   F   F
  0.5640667590280101  0.6906512781466472  0.3584514654188821   T   T   T
  0.8137745186686516  0.6862254738807678  0.0000000000000000   F   F   F
  0.8137949065986967  0.6863168505832292  0.2319523793190248   T   T   T
  0.5661658786074092  0.4290515767537548  0.4558637747489780   T   T   T
  0.0637745186686516  0.1862254738807678  0.0000000000000000   F   F   F
  0.0641359724066285  0.1854499312440899  0.2375209025016922   T   T   T
  0.3137745186686516  0.4362254738807678  0.0000000000000000   F   F   F
  0.3161851172557689  0.4364584311312401  0.2404793169914393   T   T   T
  0.0637745186686516  0.4362254738807678  0.1151171347793039   F   F   F
  0.0641498980160899  0.4358226158355138  0.3352175524105559   T   T   T
  0.3137745186686516  0.1862254738807678  0.1151171347793039   F   F   F
  0.3133458207241133  0.1846768473191808  0.3410588970028076   T   T   T
  0.5637745186686516  0.1862254738807678  0.0000000000000000   F   F   F
  0.5641530376438794  0.1898092626407282  0.2384139138363841   T   T   T
  0.8137745186686516  0.4362254738807678  0.0000000000000000   F   F   F
  0.8120686008709599  0.4364810990981930  0.2405411251826532   T   T   T
  0.5637745186686516  0.4362254738807678  0.1151171347793039   F   F   F
  0.5643305855424846  0.4391471515876002  0.3483692439808149   T   T   T
  0.8137745186686516  0.1862254738807678  0.1151171347793039   F   F   F
  0.8148336065106190  0.1843607592609849  0.3410795272225242   T   T   T
  0.0637745186686516  0.6862254738807678  0.0000000000000000   F   F   F
  0.0641238043730126  0.6876137067406451  0.2375483804594716   T   T   T
  0.3137745186686516  0.9362254738807678  0.0000000000000000   F   F   F
  0.3182114004261544  0.9365806755974746  0.2406154762731052   T   T   T
  0.0637745186686516  0.9362254738807678  0.1151171347793039   F   F   F
  0.0643012828535666  0.9370035534978878  0.3357410482858753   T   T   T
  0.3137745186686516  0.6862254738807678  0.1151171347793039   F   F   F
  0.3111422615650289  0.6884091465549559  0.3409595671153472   T   T   T
  0.5637745186686516  0.6862254738807678  0.0000000000000000   F   F   F
  0.5641647421092493  0.6811264629307100  0.2390237893664807   T   T   T
  0.8137745186686516  0.9362254738807678  0.0000000000000000   F   F   F
  0.8102101990159437  0.9366801574052203  0.2405852153776035   T   T   T
  0.5637745186686516  0.9362254738807678  0.1151171347793039   F   F   F
  0.5641357000487348  0.9361693087013127  0.3380660565977401   T   T   T
  0.8137745186686516  0.6862254738807678  0.1151171347793039   F   F   F
  0.8170493534699278  0.6887508791661103  0.3409539275264943   T   T   T

CONTCAR_Mo2N_100_C_ads
 C  N Mo 
 1.0000000000000000
     8.4405931762800002    0.0000000000000000    0.0000000000000000
     0.0000000000000000    8.3387337999200000    0.0000000000000000
     0.0000000000000000    0.0000000000000000   18.3304448821999983
   1  16  32
Selective dynamics
Direct
  0.3139281496033083  0.4361101465791081  0.3582083333583880   T   T   T
  0.0637745186686516  0.1862254738807678  0.1151171347793039   F   F   F
  0.0590552849361798  0.1812605575429219  0.3605089672536664   T   T   T
  0.3137745186686516  0.1862254738807678  0.0000000000000000   F   F   F
  0.3142428805948094  0.1860894390848900  0.2317191567058369   T   T   T
  0.5637745186686516  0.1862254738807678  0.1151171347793039   F   F   F
  0.5687952819863902  0.1812643525647759  0.3605478481991093   T   T   T
  0.8137745186686516  0.1862254738807678  0.0000000000000000   F   F   F
  0.8142429172218427  0.1861953463786407  0.2314178237573649   T   T   T
  0.0637745186686516  0.6862254738807678  0.1151171347793039   F   F   F
  0.0589693843662161  0.6908628267289330  0.3605080374647172   T   T   T
  0.3137745186686516  0.6862254738807678  0.0000000000000000   F   F   F
  0.3141522580900501  0.6862075513133151  0.2317092993749667   T   T   T
  0.5637745186686516  0.6862254738807678  0.1151171347793039   F   F   F
  0.5687448327815600  0.6908511621091534  0.3605138774543828   T   T   T
  0.8137745186686516  0.6862254738807678  0.0000000000000000   F   F   F
  0.8141649279839327  0.6860476399963922  0.2314095963043984   T   T   T
  0.0637745186686516  0.1862254738807678  0.0000000000000000   F   F   F
  0.0644849071229844  0.1879411971695032  0.2388401731832422   T   T   T
  0.3137745186686516  0.4362254738807678  0.0000000000000000   F   F   F
  0.3138431229650802  0.4361299756555416  0.2344283744895603   T   T   T
  0.0637745186686516  0.4362254738807678  0.1151171347793039   F   F   F
  0.0645210730112855  0.4360850917654808  0.3428517671095805   T   T   T
  0.3137745186686516  0.1862254738807678  0.1151171347793039   F   F   F
  0.3140247817135831  0.1900754305651892  0.3417023473914463   T   T   T
  0.5637745186686516  0.1862254738807678  0.0000000000000000   F   F   F
  0.5639237846953709  0.1879433903174702  0.2388254414323994   T   T   T
  0.8137745186686516  0.4362254738807678  0.0000000000000000   F   F   F
  0.8139821516652318  0.4361168267690278  0.2384724195324735   T   T   T
  0.5637745186686516  0.4362254738807678  0.1151171347793039   F   F   F
  0.5633765315829112  0.4361105525049515  0.3428263257300210   T   T   T
  0.8137745186686516  0.1862254738807678  0.1151171347793039   F   F   F
  0.8138756756158951  0.1860366240184132  0.3405876085885702   T   T   T
  0.0637745186686516  0.6862254738807678  0.0000000000000000   F   F   F
  0.0644462577889724  0.6840881670308474  0.2388075234952890   T   T   T
  0.3137745186686516  0.9362254738807678  0.0000000000000000   F   F   F
  0.3139570584370829  0.9361599598491298  0.2359152371128563   T   T   T
  0.0637745186686516  0.9362254738807678  0.1151171347793039   F   F   F
  0.0636839682093396  0.9360776350868907  0.3372159898653925   T   T   T
  0.3137745186686516  0.6862254738807678  0.1151171347793039   F   F   F
  0.3138856861162611  0.6822139964542784  0.3417052178242304   T   T   T
  0.5637745186686516  0.6862254738807678  0.0000000000000000   F   F   F
  0.5638403573217110  0.6841221828736875  0.2387709339725383   T   T   T
  0.8137745186686516  0.9362254738807678  0.0000000000000000   F   F   F
  0.8138968349411402  0.9361085521243615  0.2387687649287100   T   T   T
  0.5637745186686516  0.9362254738807678  0.1151171347793039   F   F   F
  0.5643598337962854  0.9360616353439247  0.3371816569705038   T   T   T
  0.8137745186686516  0.6862254738807678  0.1151171347793039   F   F   F
  0.8138487574999704  0.6863049440632114  0.3405861425048489   T   T   T

CONTCAR_Mo2N-100-CH2O-ads
 H  C  N  O Mo 
 1.0000000000000000
     8.4405931762800002    0.0000000000000000    0.0000000000000000
     0.0000000000000000    8.3387337999200000    0.0000000000000000
     0.0000000000000000    0.0000000000000000   18.3304448821999983
   2   1  16   1  32
Selective dynamics
Direct
  0.3006086391646909  0.2999906520514620  0.4798856617723206   T   T   T
  0.1523559461551997  0.4284897712560649  0.4488443994067134   T   T   T
  0.2741253011348020  0.3788386314343113  0.4323640808592084   T   T   T
  0.0637745186686516  0.1862254738807678  0.1151171347793039   F   F   F
  0.0546102059120572  0.1767060604063627  0.3578295118343079   T   T   T
  0.3137745186686516  0.1862254738807678  0.0000000000000000   F   F   F
  0.3182997120421959  0.1857083004407112  0.2330597916164110   T   T   T
  0.5637745186686516  0.1862254738807678  0.1151171347793039   F   F   F
  0.5617892877124007  0.1831437295144032  0.3608053056341148   T   T   T
  0.8137745186686516  0.1862254738807678  0.0000000000000000   F   F   F
  0.8179807981033076  0.1850768410428344  0.2314316964584160   T   T   T
  0.0637745186686516  0.6862254738807678  0.1151171347793039   F   F   F
  0.0658659188145994  0.6836779835472779  0.3599747791221473   T   T   T
  0.3137745186686516  0.6862254738807678  0.0000000000000000   F   F   F
  0.3192302515390391  0.6851513077580608  0.2321664662083505   T   T   T
  0.5637745186686516  0.6862254738807678  0.1151171347793039   F   F   F
  0.5717166002778049  0.6924792465140469  0.3559538623864751   T   T   T
  0.8137745186686516  0.6862254738807678  0.0000000000000000   F   F   F
  0.8199630389452105  0.6855542961036571  0.2312530153354717   T   T   T
  0.3849141536396913  0.5052057275369305  0.4273163434664798   T   T   T
  0.0637745186686516  0.1862254738807678  0.0000000000000000   F   F   F
  0.0682521484454328  0.1822875972231634  0.2382190306529524   T   T   T
  0.3137745186686516  0.4362254738807678  0.0000000000000000   F   F   F
  0.3221293676835219  0.4351674687290171  0.2385836352583813   T   T   T
  0.0637745186686516  0.4362254738807678  0.1151171347793039   F   F   F
  0.0732617560090815  0.4320925879336457  0.3375335260706660   T   T   T
  0.3137745186686516  0.1862254738807678  0.1151171347793039   F   F   F
  0.3057296410152516  0.1944757262875872  0.3443507005171389   T   T   T
  0.5637745186686516  0.1862254738807678  0.0000000000000000   F   F   F
  0.5648504140022330  0.1860611502208516  0.2394580008041314   T   T   T
  0.8137745186686516  0.4362254738807678  0.0000000000000000   F   F   F
  0.8204366194655420  0.4350754227266165  0.2379386677803017   T   T   T
  0.5637745186686516  0.4362254738807678  0.1151171347793039   F   F   F
  0.5550953523228610  0.4374973833211020  0.3417146269280146   T   T   T
  0.8137745186686516  0.1862254738807678  0.1151171347793039   F   F   F
  0.8085936265787161  0.1895816092277099  0.3405241943173313   T   T   T
  0.0637745186686516  0.6862254738807678  0.0000000000000000   F   F   F
  0.0693432033273421  0.6813136151894502  0.2389448541832516   T   T   T
  0.3137745186686516  0.9362254738807678  0.0000000000000000   F   F   F
  0.3209494100865751  0.9343112451921752  0.2350303632751005   T   T   T
  0.0637745186686516  0.9362254738807678  0.1151171347793039   F   F   F
  0.0678975085294213  0.9312737078264526  0.3360778953753849   T   T   T
  0.3137745186686516  0.6862254738807678  0.1151171347793039   F   F   F
  0.3181094250555129  0.6781779719408570  0.3430863141526326   T   T   T
  0.5637745186686516  0.6862254738807678  0.0000000000000000   F   F   F
  0.5681743998567593  0.6794043210132457  0.2376284251312017   T   T   T
  0.8137745186686516  0.9362254738807678  0.0000000000000000   F   F   F
  0.8187412726274277  0.9352697391047909  0.2406156776735238   T   T   T
  0.5637745186686516  0.9362254738807678  0.1151171347793039   F   F   F
  0.5708545033451404  0.9386822541327484  0.3363456814911933   T   T   T
  0.8137745186686516  0.6862254738807678  0.1151171347793039   F   F   F
  0.8179952148377686  0.6846951600445803  0.3403176074158910   T   T   T

CONTCAR_Mo2N-100-CH3O-CH2O-3
 H  C  N  O Mo 
 1.0000000000000000
     8.4405931762800002    0.0000000000000000    0.0000000000000000
     0.0000000000000000    8.3387337999200000    0.0000000000000000
     0.0000000000000000    0.0000000000000000   18.3304448821999983
   3   1  16   1  32
Selective dynamics
Direct
  0.7080529734139190  0.4171790472721925  0.5102538486180884   T   T   T
  0.5576346889567423  0.5536698953483227  0.4766983334159982   T   T   T
  0.7375868805010688  0.3713971974195428  0.4051695199119423   T   T   T
  0.6766238542154032  0.5021646701811001  0.4665506418118854   T   T   T
  0.0637745186686516  0.1862254738807678  0.1151171347793039   F   F   F
  0.0579473698053805  0.1841315998229298  0.3606496116158133   T   T   T
  0.3137745186686516  0.1862254738807678  0.0000000000000000   F   F   F
  0.3058396206084816  0.1855858423313479  0.2318142947934140   T   T   T
  0.5637745186686516  0.1862254738807678  0.1151171347793039   F   F   F
  0.5533977682164420  0.1764109734331122  0.3579667390904431   T   T   T
  0.8137745186686516  0.1862254738807678  0.0000000000000000   F   F   F
  0.8055674960601582  0.1855255958146004  0.2323403381327045   T   T   T
  0.0637745186686516  0.6862254738807678  0.1151171347793039   F   F   F
  0.0571710445578680  0.6844492107071112  0.3579301898074059   T   T   T
  0.3137745186686516  0.6862254738807678  0.0000000000000000   F   F   F
  0.3078581597456118  0.6861013447370348  0.2309352227033905   T   T   T
  0.5637745186686516  0.6862254738807678  0.1151171347793039   F   F   F
  0.5508282873244014  0.6865078093932171  0.3556379378031841   T   T   T
  0.8137745186686516  0.6862254738807678  0.0000000000000000   F   F   F
  0.8068212824398858  0.6861435525981540  0.2305586903471423   T   T   T
  0.7930558619810001  0.6126460629010577  0.4530268751838650   T   T   T
  0.0637745186686516  0.1862254738807678  0.0000000000000000   F   F   F
  0.0560269546334799  0.1807099095691708  0.2378024181420312   T   T   T
  0.3137745186686516  0.4362254738807678  0.0000000000000000   F   F   F
  0.3044947479240052  0.4352219787595270  0.2390165018996289   T   T   T
  0.0637745186686516  0.4362254738807678  0.1151171347793039   F   F   F
  0.0629516839850524  0.4344270485804552  0.3349709682874593   T   T   T
  0.3137745186686516  0.1862254738807678  0.1151171347793039   F   F   F
  0.3055717216078149  0.1881525911039472  0.3408936244610934   T   T   T
  0.5637745186686516  0.1862254738807678  0.0000000000000000   F   F   F
  0.5569027040512928  0.1826940692719389  0.2374175398451635   T   T   T
  0.8137745186686516  0.4362254738807678  0.0000000000000000   F   F   F
  0.8048335725726086  0.4372509970735017  0.2403325509738635   T   T   T
  0.5637745186686516  0.4362254738807678  0.1151171347793039   F   F   F
  0.5729125583166181  0.4323000139855765  0.3459344194136170   T   T   T
  0.8137745186686516  0.1862254738807678  0.1151171347793039   F   F   F
  0.8105767130651247  0.1902208497637174  0.3415264986798143   T   T   T
  0.0637745186686516  0.6862254738807678  0.0000000000000000   F   F   F
  0.0558992240201056  0.6834544045529477  0.2378318127254604   T   T   T
  0.3137745186686516  0.9362254738807678  0.0000000000000000   F   F   F
  0.3108343412180737  0.9356703635247264  0.2408174911412972   T   T   T
  0.0637745186686516  0.9362254738807678  0.1151171347793039   F   F   F
  0.0616451779905693  0.9339632120872027  0.3356120813307246   T   T   T
  0.3137745186686516  0.6862254738807678  0.1151171347793039   F   F   F
  0.3055266627384946  0.6847266027242266  0.3399208482850259   T   T   T
  0.5637745186686516  0.6862254738807678  0.0000000000000000   F   F   F
  0.5584687397074087  0.6773950575365699  0.2389772465471031   T   T   T
  0.8137745186686516  0.9362254738807678  0.0000000000000000   F   F   F
  0.8022064784201810  0.9328813610443787  0.2400022911075523   T   T   T
  0.5637745186686516  0.9362254738807678  0.1151171347793039   F   F   F
  0.5606201584704140  0.9338537253552558  0.3374217124402030   T   T   T
  0.8137745186686516  0.6862254738807678  0.1151171347793039   F   F   F
  0.8058761182473063  0.6813825203303536  0.3475855398423096   T   T   T

CONTCAR_Mo2N_100-2CH2O
 H  C  N  O Mo  H  C  O 
 1.0000000000000000
     8.4405931762800002    0.0000000000000000    0.0000000000000000
     0.0000000000000000    8.3387337999200000    0.0000000000000000
     0.0000000000000000    0.0000000000000000   18.3304448821999983
   2   1  16   1  32   2   1   1
Selective dynamics
Direct
  0.3161333412468715  0.2994201859367124  0.4768910009165818   T   T   T
  0.1663325898189421  0.4265894634005062  0.4461965577699658   T   T   T
  0.2899911374740234  0.3804584327512919  0.4300564684631483   T   T   T
  0.0637745186686516  0.1862254738807678  0.1151171347793039   F   F   F
  0.0755864535840168  0.1867536084063139  0.3478628206439351   T   T   T
  0.3137745186686516  0.1862254738807678  0.0000000000000000   F   F   F
  0.3468075506818379  0.1863079625459209  0.2306440775207597   T   T   T
  0.5637745186686516  0.1862254738807678  0.1151171347793039   F   F   F
  0.5748621453927775  0.1834767157865000  0.3601187802361225   T   T   T
  0.8137745186686516  0.1862254738807678  0.0000000000000000   F   F   F
  0.8444233182455579  0.1865190440010997  0.2319537150744996   T   T   T
  0.0637745186686516  0.6862254738807678  0.1151171347793039   F   F   F
  0.0751349941790120  0.6835341757299286  0.3600858685103325   T   T   T
  0.3137745186686516  0.6862254738807678  0.0000000000000000   F   F   F
  0.3445287312040621  0.6865482170181477  0.2318598271962228   T   T   T
  0.5637745186686516  0.6862254738807678  0.1151171347793039   F   F   F
  0.5758153870603582  0.6868061786320442  0.3478388549182787   T   T   T
  0.8137745186686516  0.6862254738807678  0.0000000000000000   F   F   F
  0.8468691407899145  0.6863317921701716  0.2306647090648542   T   T   T
  0.3984192550206261  0.5090436253268951  0.4264937850818088   T   T   T
  0.0637745186686516  0.1862254738807678  0.0000000000000000   F   F   F
  0.0953425801370560  0.1802746193373112  0.2335010035533407   T   T   T
  0.3137745186686516  0.4362254738807678  0.0000000000000000   F   F   F
  0.3444075271256670  0.4370053685876982  0.2380673699651967   T   T   T
  0.0637745186686516  0.4362254738807678  0.1151171347793039   F   F   F
  0.0912427000965245  0.4356787965216015  0.3353185291389836   T   T   T
  0.3137745186686516  0.1862254738807678  0.1151171347793039   F   F   F
  0.3256562041149851  0.1974650187522140  0.3418350664199407   T   T   T
  0.5637745186686516  0.1862254738807678  0.0000000000000000   F   F   F
  0.5904223546612170  0.1860073686811668  0.2398784510851224   T   T   T
  0.8137745186686516  0.4362254738807678  0.0000000000000000   F   F   F
  0.8405466031244333  0.4345508358616146  0.2342582071429387   T   T   T
  0.5637745186686516  0.4362254738807678  0.1151171347793039   F   F   F
  0.5687831718724798  0.4385843886875616  0.3399613579628202   T   T   T
  0.8137745186686516  0.1862254738807678  0.1151171347793039   F   F   F
  0.8199866820242884  0.1805828465728164  0.3422812270823726   T   T   T
  0.0637745186686516  0.6862254738807678  0.0000000000000000   F   F   F
  0.0904827503855213  0.6858899756528275  0.2398101064739631   T   T   T
  0.3137745186686516  0.9362254738807678  0.0000000000000000   F   F   F
  0.3405878242819875  0.9345818475942939  0.2341897585042200   T   T   T
  0.0637745186686516  0.9362254738807678  0.1151171347793039   F   F   F
  0.0687136007430784  0.9386201902199449  0.3398867186349519   T   T   T
  0.3137745186686516  0.6862254738807678  0.1151171347793039   F   F   F
  0.3201516780738526  0.6806332630791617  0.3421872009628301   T   T   T
  0.5637745186686516  0.6862254738807678  0.0000000000000000   F   F   F
  0.5954112276084779  0.6801870139965368  0.2334851779772582   T   T   T
  0.8137745186686516  0.9362254738807678  0.0000000000000000   F   F   F
  0.8443101317247463  0.9370426429155756  0.2380455706469589   T   T   T
  0.5637745186686516  0.9362254738807678  0.1151171347793039   F   F   F
  0.5912493837242144  0.9357158030489732  0.3353612398275345   T   T   T
  0.8137745186686516  0.6862254738807678  0.1151171347793039   F   F   F
  0.8259013958913469  0.6974618173364910  0.3418316340582019   T   T   T
  0.8159112039001526  0.7995558061478589  0.4769176772128502   T   T   T
  0.6662994017079562  0.9267510237872547  0.4461673458311349   T   T   T
  0.7899962298763511  0.8805220137375327  0.4300083541579390   T   T   T
  0.8985306201798238  0.0090213913807468  0.4264663660880604   T   T   T

CONTCAR_Mo2N-100-CH3OH-CH2OH
 H  C  N  O Mo 
 1.0000000000000000
     8.4405931762800002    0.0000000000000000    0.0000000000000000
     0.0000000000000000    8.3387337999200000    0.0000000000000000
     0.0000000000000000    0.0000000000000000   18.3304448821999983
   4   1  16   1  32
Selective dynamics
Direct
  0.6791255458537810  0.3991325965798906  0.5125217105554304   T   T   T
  0.8835393173561699  0.5531093283381485  0.4757323056637376   T   T   T
  0.5470134359916823  0.5503204619811985  0.4793316484863929   T   T   T
  0.7276231768476003  0.3828983799369941  0.4094720589036600   T   T   T
  0.6570916249210395  0.4848648385147403  0.4681508190247467   T   T   T
  0.0637745186686516  0.1862254738807678  0.1151171347793039   F   F   F
  0.0611694257242618  0.1839767175987350  0.3611494829134094   T   T   T
  0.3137745186686516  0.1862254738807678  0.0000000000000000   F   F   F
  0.3110286986532428  0.1858545322034595  0.2320133634832763   T   T   T
  0.5637745186686516  0.1862254738807678  0.1151171347793039   F   F   F
  0.5568413296104948  0.1776144961758651  0.3586458383795195   T   T   T
  0.8137745186686516  0.1862254738807678  0.0000000000000000   F   F   F
  0.8103632181437158  0.1862281752532143  0.2326550358734479   T   T   T
  0.0637745186686516  0.6862254738807678  0.1151171347793039   F   F   F
  0.0600814508121632  0.6837442932393220  0.3603630217679269   T   T   T
  0.3137745186686516  0.6862254738807678  0.0000000000000000   F   F   F
  0.3105023116153579  0.6864313992409772  0.2314940946650116   T   T   T
  0.5637745186686516  0.6862254738807678  0.1151171347793039   F   F   F
  0.5573547481295208  0.6873720872538364  0.3562984632987094   T   T   T
  0.8137745186686516  0.6862254738807678  0.0000000000000000   F   F   F
  0.8102104341504316  0.6870457684174119  0.2307363306711112   T   T   T
  0.7820770160654722  0.6063026962422003  0.4661024683759256   T   T   T
  0.0637745186686516  0.1862254738807678  0.0000000000000000   F   F   F
  0.0602003755402286  0.1808326797195384  0.2376706530398392   T   T   T
  0.3137745186686516  0.4362254738807678  0.0000000000000000   F   F   F
  0.3098384102338995  0.4355556920129060  0.2390132969050612   T   T   T
  0.0637745186686516  0.4362254738807678  0.1151171347793039   F   F   F
  0.0651353883535678  0.4335585495891253  0.3351319352028516   T   T   T
  0.3137745186686516  0.1862254738807678  0.1151171347793039   F   F   F
  0.3081521032560313  0.1890179887175603  0.3410493384087348   T   T   T
  0.5637745186686516  0.1862254738807678  0.0000000000000000   F   F   F
  0.5616168020273991  0.1833438466909085  0.2382025889200559   T   T   T
  0.8137745186686516  0.4362254738807678  0.0000000000000000   F   F   F
  0.8119271326717586  0.4369309302438683  0.2389468387339856   T   T   T
  0.5637745186686516  0.4362254738807678  0.1151171347793039   F   F   F
  0.5717862961094201  0.4340516285230084  0.3442282999815298   T   T   T
  0.8137745186686516  0.1862254738807678  0.1151171347793039   F   F   F
  0.8138223371931880  0.1923205404070124  0.3417942786805694   T   T   T
  0.0637745186686516  0.6862254738807678  0.0000000000000000   F   F   F
  0.0600800306733154  0.6830373598694356  0.2382844805621110   T   T   T
  0.3137745186686516  0.9362254738807678  0.0000000000000000   F   F   F
  0.3159234744946213  0.9361185750862603  0.2406832424273367   T   T   T
  0.0637745186686516  0.9362254738807678  0.1151171347793039   F   F   F
  0.0625718866547848  0.9349240736639060  0.3362077692332741   T   T   T
  0.3137745186686516  0.6862254738807678  0.1151171347793039   F   F   F
  0.3073845688965114  0.6860751093565582  0.3405870395389907   T   T   T
  0.5637745186686516  0.6862254738807678  0.0000000000000000   F   F   F
  0.5599579737843643  0.6774840005475404  0.2388417937786546   T   T   T
  0.8137745186686516  0.9362254738807678  0.0000000000000000   F   F   F
  0.8079905956434245  0.9342467860105251  0.2409367331804696   T   T   T
  0.5637745186686516  0.9362254738807678  0.1151171347793039   F   F   F
  0.5620925765864700  0.9349943070058957  0.3377366551802615   T   T   T
  0.8137745186686516  0.6862254738807678  0.1151171347793039   F   F   F
  0.8109489445869161  0.6843387000157852  0.3430664729230553   T   T   T

CONTCAR_Mo2N_100_CO_ads
 N Mo  C  O 
 1.0000000000000000
     8.4405931762800002    0.0000000000000000    0.0000000000000000
     0.0000000000000000    8.3387337999200000    0.0000000000000000
     0.0000000000000000    0.0000000000000000   18.3304448821999983
  16  32   1   1
Selective dynamics
Direct
  0.0637745186686516  0.1862254738807678  0.1151171347793039   F   F   F
  0.0622628054043467  0.1801032322410705  0.3604440004822408   T   T   T
  0.3137745186686516  0.1862254738807678  0.0000000000000000   F   F   F
  0.3164589264997810  0.1850825203455959  0.2336604828358282   T   T   T
  0.5637745186686516  0.1862254738807678  0.1151171347793039   F   F   F
  0.5691126447550291  0.1801233526731970  0.3603674207601023   T   T   T
  0.8137745186686516  0.1862254738807678  0.0000000000000000   F   F   F
  0.8165658410424304  0.1848403585986385  0.2315871943742940   T   T   T
  0.0637745186686516  0.6862254738807678  0.1151171347793039   F   F   F
  0.0626020824193694  0.6870598681057855  0.3590989958573183   T   T   T
  0.3137745186686516  0.6862254738807678  0.0000000000000000   F   F   F
  0.3170512829241778  0.6852315401043747  0.2298990871307629   T   T   T
  0.5637745186686516  0.6862254738807678  0.1151171347793039   F   F   F
  0.5684795257087498  0.6870120917928425  0.3590080266288089   T   T   T
  0.8137745186686516  0.6862254738807678  0.0000000000000000   F   F   F
  0.8169836063174978  0.6853449700819479  0.2313071331574783   T   T   T
  0.0637745186686516  0.1862254738807678  0.0000000000000000   F   F   F
  0.0684275282382569  0.1844493258755231  0.2396359048973164   T   T   T
  0.3137745186686516  0.4362254738807678  0.0000000000000000   F   F   F
  0.3164872811996298  0.4362343921725053  0.2358288978931269   T   T   T
  0.0637745186686516  0.4362254738807678  0.1151171347793039   F   F   F
  0.0697125127125224  0.4339376578545073  0.3405157143792050   T   T   T
  0.3137745186686516  0.1862254738807678  0.1151171347793039   F   F   F
  0.3156435493830752  0.2023427795733468  0.3444745140347322   T   T   T
  0.5637745186686516  0.1862254738807678  0.0000000000000000   F   F   F
  0.5641826033560103  0.1845412563623281  0.2394932478844783   T   T   T
  0.8137745186686516  0.4362254738807678  0.0000000000000000   F   F   F
  0.8160668519511158  0.4345748323072634  0.2385108847679905   T   T   T
  0.5637745186686516  0.4362254738807678  0.1151171347793039   F   F   F
  0.5616703544598083  0.4339943922088850  0.3406051722553561   T   T   T
  0.8137745186686516  0.1862254738807678  0.1151171347793039   F   F   F
  0.8155660716657706  0.1862488338234579  0.3410932274695014   T   T   T
  0.0637745186686516  0.6862254738807678  0.0000000000000000   F   F   F
  0.0674454150109661  0.6800494004381269  0.2389677071081661   T   T   T
  0.3137745186686516  0.9362254738807678  0.0000000000000000   F   F   F
  0.3161318743334263  0.9326699040719327  0.2385013919971685   T   T   T
  0.0637745186686516  0.9362254738807678  0.1151171347793039   F   F   F
  0.0670162658907419  0.9351674714709162  0.3368172764857044   T   T   T
  0.3137745186686516  0.6862254738807678  0.1151171347793039   F   F   F
  0.3152038134786288  0.6754872782569459  0.3444625189826878   T   T   T
  0.5637745186686516  0.6862254738807678  0.0000000000000000   F   F   F
  0.5659595760116378  0.6800575002901728  0.2389902497071255   T   T   T
  0.8137745186686516  0.9362254738807678  0.0000000000000000   F   F   F
  0.8160342420056941  0.9353035295692727  0.2401945825531174   T   T   T
  0.5637745186686516  0.9362254738807678  0.1151171347793039   F   F   F
  0.5646202043026468  0.9349973431831538  0.3368606636694165   T   T   T
  0.8137745186686516  0.6862254738807678  0.1151171347793039   F   F   F
  0.8156210415219520  0.6832903423881799  0.3403560826811532   T   T   T
  0.3155472885889523  0.4378423055809860  0.3932125218736827   T   T   T
  0.3148310825664883  0.5219433216263560  0.4520205560627654   T   T   T

CONTCAR_Mo2N_100-2CH3O
 H  C  N  O Mo  H  C  O 
 1.0000000000000000
     8.4405931762800002    0.0000000000000000    0.0000000000000000
     0.0000000000000000    8.3387337999200000    0.0000000000000000
     0.0000000000000000    0.0000000000000000   18.3304448821999983
   3   1  16   1  32   3   1   1
Selective dynamics
Direct
  0.6706862953671376  0.6282784112171713  0.5037195889255349   T   T   T
  0.4594737717530679  0.6220243783208118  0.5069950983910774   T   T   T
  0.5732542149707144  0.4894529648886891  0.5633466998908820   T   T   T
  0.5675999813624508  0.5468990966528877  0.5091491040766027   T   T   T
  0.0637745186686516  0.1862254738807678  0.1151171347793039   F   F   F
  0.0649875616191251  0.1901758624809583  0.3583045320645435   T   T   T
  0.3137745186686516  0.1862254738807678  0.0000000000000000   F   F   F
  0.3153877974334015  0.1859307280160378  0.2316373040921125   T   T   T
  0.5637745186686516  0.1862254738807678  0.1151171347793039   F   F   F
  0.5649707778111912  0.1805859783822817  0.3579448472358717   T   T   T
  0.8137745186686516  0.1862254738807678  0.0000000000000000   F   F   F
  0.8155249740905642  0.1859649167723725  0.2316404920551733   T   T   T
  0.0637745186686516  0.6862254738807678  0.1151171347793039   F   F   F
  0.0649246847875240  0.6804155163754715  0.3578317516683612   T   T   T
  0.3137745186686516  0.6862254738807678  0.0000000000000000   F   F   F
  0.3156291971089726  0.6859951367500535  0.2316436790096911   T   T   T
  0.5637745186686516  0.6862254738807678  0.1151171347793039   F   F   F
  0.5649508374027769  0.6903161831390849  0.3584315608452595   T   T   T
  0.8137745186686516  0.6862254738807678  0.0000000000000000   F   F   F
  0.8153609021488591  0.6859256332822509  0.2316361613801655   T   T   T
  0.5668564918165326  0.4269864520184327  0.4551996721645180   T   T   T
  0.0637745186686516  0.1862254738807678  0.0000000000000000   F   F   F
  0.0653436795243601  0.1800214650849583  0.2377853442152472   T   T   T
  0.3137745186686516  0.4362254738807678  0.0000000000000000   F   F   F
  0.3132313204627886  0.4361836383529419  0.2406397508775532   T   T   T
  0.0637745186686516  0.4362254738807678  0.1151171347793039   F   F   F
  0.0648602638431582  0.4346540443150244  0.3364070507440767   T   T   T
  0.3137745186686516  0.1862254738807678  0.1151171347793039   F   F   F
  0.3171849746973405  0.1863141763422581  0.3404456828690544   T   T   T
  0.5637745186686516  0.1862254738807678  0.0000000000000000   F   F   F
  0.5653529581984298  0.1905784760840309  0.2375208947665720   T   T   T
  0.8137745186686516  0.4362254738807678  0.0000000000000000   F   F   F
  0.8169777918011853  0.4361934695697695  0.2408210126979255   T   T   T
  0.5637745186686516  0.4362254738807678  0.1151171347793039   F   F   F
  0.5652834545682974  0.4388610757217403  0.3477255890047247   T   T   T
  0.8137745186686516  0.1862254738807678  0.1151171347793039   F   F   F
  0.8127069095421474  0.1854641922662067  0.3404718663019230   T   T   T
  0.0637745186686516  0.6862254738807678  0.0000000000000000   F   F   F
  0.0653760128316151  0.6906573688241376  0.2374427056736771   T   T   T
  0.3137745186686516  0.9362254738807678  0.0000000000000000   F   F   F
  0.3173754960047326  0.9361933544366018  0.2408630744977293   T   T   T
  0.0637745186686516  0.9362254738807678  0.1151171347793039   F   F   F
  0.0652777895038631  0.9387178641035626  0.3473562443609203   T   T   T
  0.3137745186686516  0.6862254738807678  0.1151171347793039   F   F   F
  0.3126234040274375  0.6853297873549911  0.3404780966417372   T   T   T
  0.5637745186686516  0.6862254738807678  0.0000000000000000   F   F   F
  0.5653812179696097  0.6800873935068137  0.2379043176948093   T   T   T
  0.8137745186686516  0.9362254738807678  0.0000000000000000   F   F   F
  0.8129002692863498  0.9361817867241738  0.2406793493295377   T   T   T
  0.5637745186686516  0.9362254738807678  0.1151171347793039   F   F   F
  0.5648496311744990  0.9347589885905382  0.3366044991130115   T   T   T
  0.8137745186686516  0.6862254738807678  0.1151171347793039   F   F   F
  0.8171940141493397  0.6861270942048325  0.3404531500404092   T   T   T
  0.1729695634176721  0.1271913065426639  0.5025502693379200   T   T   T
  0.9617390107802533  0.1231590436186522  0.5063187617803557   T   T   T
  0.0748165968479518  0.9901452671310398  0.5628140725676037   T   T   T
  0.0691014151817299  0.0468797054524531  0.5084690802834450   T   T   T
  0.0666628302094129  0.9263503812315419  0.4548373572357847   T   T   T

CONTCAR_Mo2N-100-H-ads
 H  N Mo 
 1.0000000000000000
     8.4405931762800002    0.0000000000000000    0.0000000000000000
     0.0000000000000000    8.3387337999200000    0.0000000000000000
     0.0000000000000000    0.0000000000000000   18.3304448821999983
   1  16  32
Selective dynamics
Direct
  0.3138283682914067  0.4367395120246108  0.3594877273077031   T   T   T
  0.0637745186686516  0.1862254738807678  0.1151171347793039   F   F   F
  0.0626387938528973  0.1847371361361465  0.3605683484345328   T   T   T
  0.3137745186686516  0.1862254738807678  0.0000000000000000   F   F   F
  0.3140345859889365  0.1859197674180859  0.2319436939523466   T   T   T
  0.5637745186686516  0.1862254738807678  0.1151171347793039   F   F   F
  0.5651466043876396  0.1847379954982478  0.3605853659617259   T   T   T
  0.8137745186686516  0.1862254738807678  0.0000000000000000   F   F   F
  0.8140129559754616  0.1859572981121849  0.2321466302538278   T   T   T
  0.0637745186686516  0.6862254738807678  0.1151171347793039   F   F   F
  0.0625628450382819  0.6873329957817317  0.3605818714656705   T   T   T
  0.3137745186686516  0.6862254738807678  0.0000000000000000   F   F   F
  0.3139338655469981  0.6862570736941748  0.2319816480814376   T   T   T
  0.5637745186686516  0.6862254738807678  0.1151171347793039   F   F   F
  0.5651796052505023  0.6873071196632250  0.3605896926815523   T   T   T
  0.8137745186686516  0.6862254738807678  0.0000000000000000   F   F   F
  0.8139209056230862  0.6861609240009001  0.2321154389827978   T   T   T
  0.0637745186686516  0.1862254738807678  0.0000000000000000   F   F   F
  0.0639364301192314  0.1866249773392405  0.2382439096993604   T   T   T
  0.3137745186686516  0.4362254738807678  0.0000000000000000   F   F   F
  0.3140574496384828  0.4360540233746795  0.2374974675336799   T   T   T
  0.0637745186686516  0.4362254738807678  0.1151171347793039   F   F   F
  0.0648376088767467  0.4360666842780093  0.3384550158749607   T   T   T
  0.3137745186686516  0.1862254738807678  0.1151171347793039   F   F   F
  0.3138683519429817  0.1896088461562093  0.3413574776235820   T   T   T
  0.5637745186686516  0.1862254738807678  0.0000000000000000   F   F   F
  0.5640516102266114  0.1866417771683921  0.2382498948922018   T   T   T
  0.8137745186686516  0.4362254738807678  0.0000000000000000   F   F   F
  0.8139507936438229  0.4360904765987850  0.2398273555662968   T   T   T
  0.5637745186686516  0.4362254738807678  0.1151171347793039   F   F   F
  0.5630373761923220  0.4360485193032664  0.3384895958339147   T   T   T
  0.8137745186686516  0.1862254738807678  0.1151171347793039   F   F   F
  0.8138809314642624  0.1880776824491068  0.3413083275186510   T   T   T
  0.0637745186686516  0.6862254738807678  0.0000000000000000   F   F   F
  0.0638678837800489  0.6852915948435613  0.2382366646066450   T   T   T
  0.3137745186686516  0.9362254738807678  0.0000000000000000   F   F   F
  0.3140210114533878  0.9361065259981256  0.2397471133558616   T   T   T
  0.0637745186686516  0.9362254738807678  0.1151171347793039   F   F   F
  0.0655672382890115  0.9360564423154212  0.3368937130394511   T   T   T
  0.3137745186686516  0.6862254738807678  0.1151171347793039   F   F   F
  0.3138685214631325  0.6826973743227140  0.3413958098635798   T   T   T
  0.5637745186686516  0.6862254738807678  0.0000000000000000   F   F   F
  0.5639186304103075  0.6852987657348409  0.2382510633768987   T   T   T
  0.8137745186686516  0.9362254738807678  0.0000000000000000   F   F   F
  0.8139499627808724  0.9360399001106229  0.2407388967983090   T   T   T
  0.5637745186686516  0.9362254738807678  0.1151171347793039   F   F   F
  0.5622902915302662  0.9360307653810664  0.3369482354762255   T   T   T
  0.8137745186686516  0.6862254738807678  0.1151171347793039   F   F   F
  0.8138649684673753  0.6841742213757858  0.3412826567070936   T   T   T

CONTCAR_Mo2N-100-CH2OH-CH2O
 H  C  N  O Mo 
 1.0000000000000000
     8.4405931762800002    0.0000000000000000    0.0000000000000000
     0.0000000000000000    8.3387337999200000    0.0000000000000000
     0.0000000000000000    0.0000000000000000   18.3304448821999983
   3   1  16   1  32
Selective dynamics
Direct
  0.5690735108227525  0.5682180736132755  0.4859976721014883   T   T   T
  0.4897564961309145  0.3672761250759758  0.4905856189870678   T   T   T
  0.2842615827343441  0.4251510405487639  0.3972614021916194   T   T   T
  0.4986353724958557  0.4768782994014683  0.4573224078818922   T   T   T
  0.0637745186686516  0.1862254738807678  0.1151171347793039   F   F   F
  0.0622304218001439  0.1824276104361114  0.3598393110887609   T   T   T
  0.3137745186686516  0.1862254738807678  0.0000000000000000   F   F   F
  0.3198571024367980  0.1878768671121654  0.2328122085504819   T   T   T
  0.5637745186686516  0.1862254738807678  0.1151171347793039   F   F   F
  0.5655554208799299  0.1860842795968343  0.3596250487401005   T   T   T
  0.8137745186686516  0.1862254738807678  0.0000000000000000   F   F   F
  0.8199629607058235  0.1870967062106370  0.2318605717482091   T   T   T
  0.0637745186686516  0.6862254738807678  0.1151171347793039   F   F   F
  0.0640790216005922  0.6861373294629606  0.3602830381437311   T   T   T
  0.3137745186686516  0.6862254738807678  0.0000000000000000   F   F   F
  0.3209896277068692  0.6883570868687181  0.2315332790121482   T   T   T
  0.5637745186686516  0.6862254738807678  0.1151171347793039   F   F   F
  0.5684880935486173  0.6932605520155606  0.3544463428160645   T   T   T
  0.8137745186686516  0.6862254738807678  0.0000000000000000   F   F   F
  0.8218694377799313  0.6873829397271837  0.2312764490310537   T   T   T
  0.3422122112385745  0.5397615238517623  0.4437460233999604   T   T   T
  0.0637745186686516  0.1862254738807678  0.0000000000000000   F   F   F
  0.0694059489929884  0.1873877001846322  0.2379952323853917   T   T   T
  0.3137745186686516  0.4362254738807678  0.0000000000000000   F   F   F
  0.3234392603723131  0.4380680083487766  0.2391409087601628   T   T   T
  0.0637745186686516  0.4362254738807678  0.1151171347793039   F   F   F
  0.0702340918156903  0.4344894954315731  0.3369873392296681   T   T   T
  0.3137745186686516  0.1862254738807678  0.1151171347793039   F   F   F
  0.3128916651919044  0.1909553528204746  0.3419657767486737   T   T   T
  0.5637745186686516  0.1862254738807678  0.0000000000000000   F   F   F
  0.5679836288434313  0.1844091601061412  0.2372356038397198   T   T   T
  0.8137745186686516  0.4362254738807678  0.0000000000000000   F   F   F
  0.8198043132322086  0.4368366260319755  0.2391554657235217   T   T   T
  0.5637745186686516  0.4362254738807678  0.1151171347793039   F   F   F
  0.5686453011806640  0.4384473271331339  0.3421791911578340   T   T   T
  0.8137745186686516  0.1862254738807678  0.1151171347793039   F   F   F
  0.8143829759588508  0.1867127202285052  0.3408398280359415   T   T   T
  0.0637745186686516  0.6862254738807678  0.0000000000000000   F   F   F
  0.0708841150591121  0.6843671069641670  0.2388375464334372   T   T   T
  0.3137745186686516  0.9362254738807678  0.0000000000000000   F   F   F
  0.3242134645939486  0.9359112377366808  0.2388946884127942   T   T   T
  0.0637745186686516  0.9362254738807678  0.1151171347793039   F   F   F
  0.0716577530140422  0.9350392235881079  0.3357469619634203   T   T   T
  0.3137745186686516  0.6862254738807678  0.1151171347793039   F   F   F
  0.3143324787005092  0.6802062827001338  0.3441257791339969   T   T   T
  0.5637745186686516  0.6862254738807678  0.0000000000000000   F   F   F
  0.5699443470771461  0.6865975449095378  0.2372167175063120   T   T   T
  0.8137745186686516  0.9362254738807678  0.0000000000000000   F   F   F
  0.8208704037501210  0.9372714514193143  0.2405490446820246   T   T   T
  0.5637745186686516  0.9362254738807678  0.1151171347793039   F   F   F
  0.5691770806907647  0.9395185032393298  0.3375887019613914   T   T   T
  0.8137745186686516  0.6862254738807678  0.1151171347793039   F   F   F
  0.8182655791672193  0.6870075219393351  0.3402214740370036   T   T   T

CONTCAR_Mo2N_100-2CH3O-2CH2O-ts
 H  C  N  O Mo  H  C  O 
 1.0000000000000000
     8.4405931762800002    0.0000000000000000    0.0000000000000000
     0.0000000000000000    8.3387337999200000    0.0000000000000000
     0.0000000000000000    0.0000000000000000   18.3304448821999983
   3   1  16   1  32   3   1   1
Selective dynamics
Direct
  0.7039361735085709  0.4135799773331428  0.5084468623601736   T   T   T
  0.5536021239243613  0.5523775823201552  0.4760082271464378   T   T   T
  0.7384941099101987  0.3671374284593089  0.4018868347901318   T   T   T
  0.6724904609252058  0.5009084281673650  0.4657897790531699   T   T   T
  0.0637745186686516  0.1862254738807678  0.1151171347793039   F   F   F
  0.0478964758257502  0.1842300218986931  0.3597697682269849   T   T   T
  0.3137745186686516  0.1862254738807678  0.0000000000000000   F   F   F
  0.3038431305824689  0.1868451079009086  0.2312906029121266   T   T   T
  0.5637745186686516  0.1862254738807678  0.1151171347793039   F   F   F
  0.5505835515369465  0.1789742516092987  0.3514418138888004   T   T   T
  0.8137745186686516  0.1862254738807678  0.0000000000000000   F   F   F
  0.8050698754192925  0.1858444554258265  0.2314366056697428   T   T   T
  0.0637745186686516  0.6862254738807678  0.1151171347793039   F   F   F
  0.0534032291372111  0.6847783970636080  0.3574550748224292   T   T   T
  0.3137745186686516  0.6862254738807678  0.0000000000000000   F   F   F
  0.3035958417191557  0.6864435220566564  0.2310784311242788   T   T   T
  0.5637745186686516  0.6862254738807678  0.1151171347793039   F   F   F
  0.5468285019434855  0.6888616356638687  0.3559099755989750   T   T   T
  0.8137745186686516  0.6862254738807678  0.0000000000000000   F   F   F
  0.8019955721186148  0.6863294582293981  0.2303221389308996   T   T   T
  0.7894751360718760  0.6101741317180851  0.4522527860323739   T   T   T
  0.0637745186686516  0.1862254738807678  0.0000000000000000   F   F   F
  0.0563939957437327  0.1826744014750973  0.2393352407655112   T   T   T
  0.3137745186686516  0.4362254738807678  0.0000000000000000   F   F   F
  0.3005729675212154  0.4329939224257761  0.2419680679339858   T   T   T
  0.0637745186686516  0.4362254738807678  0.1151171347793039   F   F   F
  0.0587436525780492  0.4362800798331386  0.3349351725743173   T   T   T
  0.3137745186686516  0.1862254738807678  0.1151171347793039   F   F   F
  0.2956763560117551  0.1820209153398200  0.3510058259161968   T   T   T
  0.5637745186686516  0.1862254738807678  0.0000000000000000   F   F   F
  0.5537201437879636  0.1855832432484193  0.2349755276788929   T   T   T
  0.8137745186686516  0.4362254738807678  0.0000000000000000   F   F   F
  0.8008077508719432  0.4380719841353675  0.2398349396375897   T   T   T
  0.5637745186686516  0.4362254738807678  0.1151171347793039   F   F   F
  0.5727105202413436  0.4341481093643165  0.3438030640876248   T   T   T
  0.8137745186686516  0.1862254738807678  0.1151171347793039   F   F   F
  0.8076729274843919  0.1903452237937954  0.3401853705394512   T   T   T
  0.0637745186686516  0.6862254738807678  0.0000000000000000   F   F   F
  0.0530707237593323  0.6849869441078926  0.2370606878404655   T   T   T
  0.3137745186686516  0.9362254738807678  0.0000000000000000   F   F   F
  0.3047960714399453  0.9390562497785897  0.2418372727074674   T   T   T
  0.0637745186686516  0.9362254738807678  0.1151171347793039   F   F   F
  0.0567471005286126  0.9326047569412101  0.3355286983600907   T   T   T
  0.3137745186686516  0.6862254738807678  0.1151171347793039   F   F   F
  0.3029775905647705  0.6871399479629732  0.3399447464726982   T   T   T
  0.5637745186686516  0.6862254738807678  0.0000000000000000   F   F   F
  0.5532922937811412  0.6803538416014451  0.2388149177729665   T   T   T
  0.8137745186686516  0.9362254738807678  0.0000000000000000   F   F   F
  0.7978462226283496  0.9330205631318134  0.2390297073057428   T   T   T
  0.5637745186686516  0.9362254738807678  0.1151171347793039   F   F   F
  0.5622209742065704  0.9356593317931472  0.3360117606920837   T   T   T
  0.8137745186686516  0.6862254738807678  0.1151171347793039   F   F   F
  0.8010499289261365  0.6823667483385196  0.3472046053994532   T   T   T
  0.0896131537358561  0.1204797403453639  0.5007284033067226   T   T   T
  0.2374697021218239  0.9672857950321438  0.5099752407495854   T   T   T
  0.2492020649790813  0.1452558915292624  0.5644199346166205   T   T   T
  0.2173620133319434  0.0985786212454240  0.5100349798359760   T   T   T
  0.3120375247685583  0.1736209982975702  0.4568322000620256   T   T   T

CONTCAR_Mo2N-100-CH2OH-ads
 H  C  N  O Mo 
 1.0000000000000000
     8.4405931762800002    0.0000000000000000    0.0000000000000000
     0.0000000000000000    8.3387337999200000    0.0000000000000000
     0.0000000000000000    0.0000000000000000   18.3304448821999983
   3   1  16   1  32
Selective dynamics
Direct
  0.6968488699682661  0.3628469561497595  0.4778369653742627   T   T   T
  0.5376424901802511  0.4990985725249808  0.4949482450671301   T   T   T
  0.8369698757718521  0.5816915146278702  0.4905800830340002   T   T   T
  0.6340425930236478  0.4691690410109068  0.4566605057182338   T   T   T
  0.0637745186686516  0.1862254738807678  0.1151171347793039   F   F   F
  0.0394860961658445  0.1861911201896280  0.3589924646662657   T   T   T
  0.3137745186686516  0.1862254738807678  0.0000000000000000   F   F   F
  0.2787959188450668  0.1855946579499606  0.2307802985642732   T   T   T
  0.5637745186686516  0.1862254738807678  0.1151171347793039   F   F   F
  0.5399775839584102  0.1860525754865196  0.3576592909460260   T   T   T
  0.8137745186686516  0.1862254738807678  0.0000000000000000   F   F   F
  0.7784247364731789  0.1866218509379308  0.2308032374948682   T   T   T
  0.0637745186686516  0.6862254738807678  0.1151171347793039   F   F   F
  0.0402644242666364  0.6850573108741181  0.3591213960804108   T   T   T
  0.3137745186686516  0.6862254738807678  0.0000000000000000   F   F   F
  0.2759526204180172  0.6859804591630019  0.2300916268821235   T   T   T
  0.5637745186686516  0.6862254738807678  0.1151171347793039   F   F   F
  0.5366161865152386  0.6917420690216948  0.3528591911260007   T   T   T
  0.8137745186686516  0.6862254738807678  0.0000000000000000   F   F   F
  0.7769144598133384  0.6873736773529565  0.2302158311258374   T   T   T
  0.7472058121693853  0.6065617997488998  0.4590803555711055   T   T   T
  0.0637745186686516  0.1862254738807678  0.0000000000000000   F   F   F
  0.0314921308827733  0.1844408399235067  0.2360280400385450   T   T   T
  0.3137745186686516  0.4362254738807678  0.0000000000000000   F   F   F
  0.2789378563612303  0.4357173484873821  0.2386715097686070   T   T   T
  0.0637745186686516  0.4362254738807678  0.1151171347793039   F   F   F
  0.0414081458454404  0.4341740044512189  0.3332562063187105   T   T   T
  0.3137745186686516  0.1862254738807678  0.1151171347793039   F   F   F
  0.2918216445782902  0.1862830057929841  0.3399921272349763   T   T   T
  0.5637745186686516  0.1862254738807678  0.0000000000000000   F   F   F
  0.5317125011328229  0.1861961417355176  0.2362304141889293   T   T   T
  0.8137745186686516  0.4362254738807678  0.0000000000000000   F   F   F
  0.7776196020051737  0.4374017803752507  0.2409984054700212   T   T   T
  0.5637745186686516  0.4362254738807678  0.1151171347793039   F   F   F
  0.5467438949625091  0.4394876699362837  0.3419189118619489   T   T   T
  0.8137745186686516  0.1862254738807678  0.1151171347793039   F   F   F
  0.7922994703133740  0.1834068652803787  0.3399585378494419   T   T   T
  0.0637745186686516  0.6862254738807678  0.0000000000000000   F   F   F
  0.0291910504679372  0.6873888512127520  0.2371170671559928   T   T   T
  0.3137745186686516  0.9362254738807678  0.0000000000000000   F   F   F
  0.2819713812160280  0.9361096955152299  0.2400561100162747   T   T   T
  0.0637745186686516  0.9362254738807678  0.1151171347793039   F   F   F
  0.0388379790191189  0.9363727938782521  0.3348180552905485   T   T   T
  0.3137745186686516  0.6862254738807678  0.1151171347793039   F   F   F
  0.2887395127451300  0.6852678228066533  0.3391651622892324   T   T   T
  0.5637745186686516  0.6862254738807678  0.0000000000000000   F   F   F
  0.5285760974627604  0.6856414507280111  0.2352341448926198   T   T   T
  0.8137745186686516  0.9362254738807678  0.0000000000000000   F   F   F
  0.7777592858755346  0.9349090542696956  0.2410186553827821   T   T   T
  0.5637745186686516  0.9362254738807678  0.1151171347793039   F   F   F
  0.5368269942817179  0.9378478690502245  0.3365109847229087   T   T   T
  0.8137745186686516  0.6862254738807678  0.1151171347793039   F   F   F
  0.7931888632660763  0.6823722091434932  0.3431358750781142   T   T   T

CONTCAR_Mo2N-100-CH3OH-CH3O
 H  C  N  O Mo 
 1.0000000000000000
     8.4405931762800002    0.0000000000000000    0.0000000000000000
     0.0000000000000000    8.3387337999200000    0.0000000000000000
     0.0000000000000000    0.0000000000000000   18.3304448821999983
   4   1  16   1  32
Selective dynamics
Direct
  0.3547326674524827  0.4351852770924700  0.4935336699392671   T   T   T
  0.4872652869224751  0.2697529044010349  0.5057867311725810   T   T   T
  0.5097390550526459  0.4460243600892777  0.5606827118832167   T   T   T
  0.5684478238553888  0.6237352998348284  0.4241923435561013   T   T   T
  0.4792891605982620  0.4019918682309320  0.5056680910105392   T   T   T
  0.0637745186686516  0.1862254738807678  0.1151171347793039   F   F   F
  0.0642180363442744  0.1870106969955884  0.3606514026726033   T   T   T
  0.3137745186686516  0.1862254738807678  0.0000000000000000   F   F   F
  0.3144143931560888  0.1863705554439304  0.2315906953768696   T   T   T
  0.5637745186686516  0.1862254738807678  0.1151171347793039   F   F   F
  0.5645628251003378  0.1837492706795242  0.3583282663851367   T   T   T
  0.8137745186686516  0.1862254738807678  0.0000000000000000   F   F   F
  0.8148785625859518  0.1864702191017789  0.2316322957490051   T   T   T
  0.0637745186686516  0.6862254738807678  0.1151171347793039   F   F   F
  0.0650836424712344  0.6864654934304529  0.3610898349807838   T   T   T
  0.3137745186686516  0.6862254738807678  0.0000000000000000   F   F   F
  0.3141679227917251  0.6860294618062799  0.2319557902039974   T   T   T
  0.5637745186686516  0.6862254738807678  0.1151171347793039   F   F   F
  0.5639392419162121  0.6936913471865653  0.3690739270435084   T   T   T
  0.8137745186686516  0.6862254738807678  0.0000000000000000   F   F   F
  0.8133638529686399  0.6860729271688309  0.2319872018147076   T   T   T
  0.5855344780476055  0.4680534659846272  0.4538764635836864   T   T   T
  0.0637745186686516  0.1862254738807678  0.0000000000000000   F   F   F
  0.0645986845969374  0.1850167711399638  0.2375209338322970   T   T   T
  0.3137745186686516  0.4362254738807678  0.0000000000000000   F   F   F
  0.3138164459577200  0.4364696968811327  0.2405292784701143   T   T   T
  0.0637745186686516  0.4362254738807678  0.1151171347793039   F   F   F
  0.0651824696321714  0.4365289024376122  0.3357783771831932   T   T   T
  0.3137745186686516  0.1862254738807678  0.1151171347793039   F   F   F
  0.3123037691816830  0.1829182488300046  0.3404971150223746   T   T   T
  0.5637745186686516  0.1862254738807678  0.0000000000000000   F   F   F
  0.5645081717476201  0.1867779887898188  0.2374253156749965   T   T   T
  0.8137745186686516  0.4362254738807678  0.0000000000000000   F   F   F
  0.8147391297199497  0.4364724600119011  0.2407323686753774   T   T   T
  0.5637745186686516  0.4362254738807678  0.1151171347793039   F   F   F
  0.5654207361908820  0.4333115646244541  0.3389407224234204   T   T   T
  0.8137745186686516  0.1862254738807678  0.1151171347793039   F   F   F
  0.8164713736795535  0.1819693483470081  0.3405272952862832   T   T   T
  0.0637745186686516  0.6862254738807678  0.0000000000000000   F   F   F
  0.0638976665192913  0.6857249124871947  0.2377022812282710   T   T   T
  0.3137745186686516  0.9362254738807678  0.0000000000000000   F   F   F
  0.3157393796245233  0.9358556560982979  0.2393983558703228   T   T   T
  0.0637745186686516  0.9362254738807678  0.1151171347793039   F   F   F
  0.0652244275124743  0.9366132700986015  0.3361767035327796   T   T   T
  0.3137745186686516  0.6862254738807678  0.1151171347793039   F   F   F
  0.3117390896633740  0.6901136095127104  0.3406557834421466   T   T   T
  0.5637745186686516  0.6862254738807678  0.0000000000000000   F   F   F
  0.5639660730612261  0.6830029029800416  0.2370878001130712   T   T   T
  0.8137745186686516  0.9362254738807678  0.0000000000000000   F   F   F
  0.8126529084903553  0.9358755533837481  0.2394483562848789   T   T   T
  0.5637745186686516  0.9362254738807678  0.1151171347793039   F   F   F
  0.5639681658573993  0.9384165409332174  0.3372147163020361   T   T   T
  0.8137745186686516  0.6862254738807678  0.1151171347793039   F   F   F
  0.8187272644172805  0.6908657335001975  0.3407377449831617   T   T   T

CONTCAR_Mo2N_100-2CH3OH-ads
 H  C  N  O Mo  H  C  O 
 1.0000000000000000
     8.4405931762800002    0.0000000000000000    0.0000000000000000
     0.0000000000000000    8.3387337999200000    0.0000000000000000
     0.0000000000000000    0.0000000000000000   18.3304448821999983
   4   1  16   1  32   4   1   1
Selective dynamics
Direct
  0.3628098459066580  0.3877089131359867  0.4976883781320898   T   T   T
  0.5152320710396637  0.2403356345448280  0.5104204100552426   T   T   T
  0.5030097308392507  0.4075299577652574  0.5720116358715378   T   T   T
  0.5707204483691319  0.5677177523792325  0.4686165550185767   T   T   T
  0.4864137597112735  0.3680776940258887  0.5151956883381650   T   T   T
  0.0637745186686516  0.1862254738807678  0.1151171347793039   F   F   F
  0.0858457882427789  0.1879773859040998  0.3593627952263410   T   T   T
  0.3137745186686516  0.1862254738807678  0.0000000000000000   F   F   F
  0.3464718977993875  0.1859004599966717  0.2310107203036787   T   T   T
  0.5637745186686516  0.1862254738807678  0.1151171347793039   F   F   F
  0.5857910319559140  0.1838759160647017  0.3583195098720178   T   T   T
  0.8137745186686516  0.1862254738807678  0.0000000000000000   F   F   F
  0.8466831213270759  0.1860504219467918  0.2310543340459532   T   T   T
  0.0637745186686516  0.6862254738807678  0.1151171347793039   F   F   F
  0.0858268548463839  0.6838482453142611  0.3582389971310227   T   T   T
  0.3137745186686516  0.6862254738807678  0.0000000000000000   F   F   F
  0.3467042665070033  0.6860795567775786  0.2310607030287848   T   T   T
  0.5637745186686516  0.6862254738807678  0.1151171347793039   F   F   F
  0.5858911358854099  0.6880538652693187  0.3593810445767545   T   T   T
  0.8137745186686516  0.6862254738807678  0.0000000000000000   F   F   F
  0.8464456722985388  0.6858620756412437  0.2310000442765310   T   T   T
  0.5948020014103423  0.4525212395305998  0.4678337870874512   T   T   T
  0.0637745186686516  0.1862254738807678  0.0000000000000000   F   F   F
  0.0935567460621534  0.1833718184227503  0.2371668747811135   T   T   T
  0.3137745186686516  0.4362254738807678  0.0000000000000000   F   F   F
  0.3444398604589583  0.4359914291090306  0.2403512795128244   T   T   T
  0.0637745186686516  0.4362254738807678  0.1151171347793039   F   F   F
  0.0892289909168544  0.4362093170975591  0.3351226707965465   T   T   T
  0.3137745186686516  0.1862254738807678  0.1151171347793039   F   F   F
  0.3343048970956679  0.1872314236445047  0.3399889052272831   T   T   T
  0.5637745186686516  0.1862254738807678  0.0000000000000000   F   F   F
  0.5940427831849157  0.1878778225091571  0.2368455925207952   T   T   T
  0.8137745186686516  0.4362254738807678  0.0000000000000000   F   F   F
  0.8466164965443712  0.4359993851442104  0.2404309530498852   T   T   T
  0.5637745186686516  0.4362254738807678  0.1151171347793039   F   F   F
  0.5890349213028709  0.4352144065700960  0.3387586248418040   T   T   T
  0.8137745186686516  0.1862254738807678  0.1151171347793039   F   F   F
  0.8339050526011800  0.1851619179554385  0.3401225711246414   T   T   T
  0.0637745186686516  0.6862254738807678  0.0000000000000000   F   F   F
  0.0940446706776910  0.6879256758123876  0.2368375361379154   T   T   T
  0.3137745186686516  0.9362254738807678  0.0000000000000000   F   F   F
  0.3464734800598519  0.9360214040168520  0.2404305381704404   T   T   T
  0.0637745186686516  0.9362254738807678  0.1151171347793039   F   F   F
  0.0890086932483837  0.9350691132131672  0.3387550651762290   T   T   T
  0.3137745186686516  0.6862254738807678  0.1151171347793039   F   F   F
  0.3339143152118874  0.6851569528300009  0.3401042280814986   T   T   T
  0.5637745186686516  0.6862254738807678  0.0000000000000000   F   F   F
  0.5935520705220253  0.6834558125848273  0.2372017491226131   T   T   T
  0.8137745186686516  0.9362254738807678  0.0000000000000000   F   F   F
  0.8445752736042164  0.9359713184459002  0.2403433986037738   T   T   T
  0.5637745186686516  0.9362254738807678  0.1151171347793039   F   F   F
  0.5892604291292574  0.9361835266502001  0.3351174552281010   T   T   T
  0.8137745186686516  0.6862254738807678  0.1151171347793039   F   F   F
  0.8343052990199115  0.6871754299503963  0.3399791720471673   T   T   T
  0.8631105063050007  0.8828562422379760  0.4973651647752623   T   T   T
  0.0178566539828461  0.7378397237206121  0.5098777932706481   T   T   T
  0.0028300506735260  0.9042386629676277  0.5717647231725770   T   T   T
  0.0686178583512944  0.0665561539806515  0.4688726820181399   T   T   T
  0.9870257383790257  0.8650831492699659  0.5148774357971335   T   T   T
  0.0941622024312600  0.9517179641149234  0.4677432363413491   T   T   T

CONTCAR_Mo2N_100_CHO_ads
 N Mo  H  C  O 
 1.0000000000000000
     8.4405931762800002    0.0000000000000000    0.0000000000000000
     0.0000000000000000    8.3387337999200000    0.0000000000000000
     0.0000000000000000    0.0000000000000000   18.3304448821999983
  16  32   1   1   1
Selective dynamics
Direct
  0.0637745186686516  0.1862254738807678  0.1151171347793039   F   F   F
  0.0798334704415279  0.1822843950112992  0.3590906908515119   T   T   T
  0.3137745186686516  0.1862254738807678  0.0000000000000000   F   F   F
  0.3447685991522853  0.1865101039458735  0.2315637393903659   T   T   T
  0.5637745186686516  0.1862254738807678  0.1151171347793039   F   F   F
  0.5887486374150691  0.1750882719758537  0.3570878212164261   T   T   T
  0.8137745186686516  0.1862254738807678  0.0000000000000000   F   F   F
  0.8453085810584737  0.1850130441211720  0.2300024826811130   T   T   T
  0.0637745186686516  0.6862254738807678  0.1151171347793039   F   F   F
  0.0690542692099259  0.6899530171081970  0.3556105560461525   T   T   T
  0.3137745186686516  0.6862254738807678  0.0000000000000000   F   F   F
  0.3471005248726720  0.6867975615007856  0.2312158685664354   T   T   T
  0.5637745186686516  0.6862254738807678  0.1151171347793039   F   F   F
  0.5764665236274722  0.6848936099314529  0.3568652104669437   T   T   T
  0.8137745186686516  0.6862254738807678  0.0000000000000000   F   F   F
  0.8469976945987003  0.6862788251090564  0.2298489113637558   T   T   T
  0.0637745186686516  0.1862254738807678  0.0000000000000000   F   F   F
  0.0930544462427959  0.1859177124806694  0.2373507544365264   T   T   T
  0.3137745186686516  0.4362254738807678  0.0000000000000000   F   F   F
  0.3441176389464094  0.4362244526880804  0.2378637944816836   T   T   T
  0.0637745186686516  0.4362254738807678  0.1151171347793039   F   F   F
  0.0955038468240759  0.4357077526191065  0.3398962052879192   T   T   T
  0.3137745186686516  0.1862254738807678  0.1151171347793039   F   F   F
  0.3287011666569912  0.1931034747609709  0.3422385080455462   T   T   T
  0.5637745186686516  0.1862254738807678  0.0000000000000000   F   F   F
  0.5909208054112420  0.1828018127971574  0.2364000245997888   T   T   T
  0.8137745186686516  0.4362254738807678  0.0000000000000000   F   F   F
  0.8453260479795535  0.4353786642903940  0.2350208923145506   T   T   T
  0.5637745186686516  0.4362254738807678  0.1151171347793039   F   F   F
  0.5748113004411451  0.4314107451719472  0.3418841869296567   T   T   T
  0.8137745186686516  0.1862254738807678  0.1151171347793039   F   F   F
  0.8324132200506225  0.1986046685174886  0.3386572151638225   T   T   T
  0.0637745186686516  0.6862254738807678  0.0000000000000000   F   F   F
  0.0930724738427758  0.6805545261788931  0.2366675388408020   T   T   T
  0.3137745186686516  0.9362254738807678  0.0000000000000000   F   F   F
  0.3445565690178108  0.9347613027259846  0.2351908442699980   T   T   T
  0.0637745186686516  0.9362254738807678  0.1151171347793039   F   F   F
  0.0865426949583660  0.9368359861220484  0.3345429628821279   T   T   T
  0.3137745186686516  0.6862254738807678  0.1151171347793039   F   F   F
  0.3178059371058262  0.6811802049886998  0.3422797164905879   T   T   T
  0.5637745186686516  0.6862254738807678  0.0000000000000000   F   F   F
  0.5930700683585214  0.6805821841826099  0.2367222434958090   T   T   T
  0.8137745186686516  0.9362254738807678  0.0000000000000000   F   F   F
  0.8417739128420367  0.9358306880921986  0.2404756666902806   T   T   T
  0.5637745186686516  0.9362254738807678  0.1151171347793039   F   F   F
  0.5885477744120983  0.9315694097221725  0.3355409671235944   T   T   T
  0.8137745186686516  0.6862254738807678  0.1151171347793039   F   F   F
  0.8226926773367547  0.6797055747412226  0.3386221951537963   T   T   T
  0.4147571589771553  0.3284859032999283  0.4698623586159524   T   T   T
  0.3882845719055734  0.3904013015772211  0.4174282413472297   T   T   T
  0.2712633743824906  0.5080754649916481  0.4250616263651560   T   T   T

CONTCAR_Mo2N_100_model
 N Mo 
 1.0000000000000000
     8.4405931762800002    0.0000000000000000    0.0000000000000000
     0.0000000000000000    8.3387337999200000    0.0000000000000000
     0.0000000000000000    0.0000000000000000   18.3304448821999983
  16  32
Selective dynamics
Direct
  0.0637745186686516  0.1862254738807678  0.1151171347793039   F   F   F
  0.0640027042309831  0.1860379291412902  0.3604831172674551   T   T   T
  0.3137745186686516  0.1862254738807678  0.0000000000000000   F   F   F
  0.3142184518224181  0.1862044121393225  0.2321536592565928   T   T   T
  0.5637745186686516  0.1862254738807678  0.1151171347793039   F   F   F
  0.5639648367069616  0.1860535645551889  0.3604787888306485   T   T   T
  0.8137745186686516  0.1862254738807678  0.0000000000000000   F   F   F
  0.8142217882176783  0.1861668314656515  0.2321648330971300   T   T   T
  0.0637745186686516  0.6862254738807678  0.1151171347793039   F   F   F
  0.0639860960318320  0.6860641568018329  0.3604770996943808   T   T   T
  0.3137745186686516  0.6862254738807678  0.0000000000000000   F   F   F
  0.3141479681273023  0.6860619567162988  0.2321501685614679   T   T   T
  0.5637745186686516  0.6862254738807678  0.1151171347793039   F   F   F
  0.5639502556253966  0.6860614263853009  0.3604769409713199   T   T   T
  0.8137745186686516  0.6862254738807678  0.0000000000000000   F   F   F
  0.8141500525618667  0.6860779259741976  0.2321652110082701   T   T   T
  0.0637745186686516  0.1862254738807678  0.0000000000000000   F   F   F
  0.0641058749984204  0.1861895985105750  0.2381620990977495   T   T   T
  0.3137745186686516  0.4362254738807678  0.0000000000000000   F   F   F
  0.3140911488617146  0.4361338202209760  0.2402202682298454   T   T   T
  0.0637745186686516  0.4362254738807678  0.1151171347793039   F   F   F
  0.0637879573654317  0.4360977627510880  0.3369058863877371   T   T   T
  0.3137745186686516  0.1862254738807678  0.1151171347793039   F   F   F
  0.3139827682727182  0.1864348043060071  0.3413375134638298   T   T   T
  0.5637745186686516  0.1862254738807678  0.0000000000000000   F   F   F
  0.5641817205583172  0.1861971590420340  0.2381694850191142   T   T   T
  0.8137745186686516  0.4362254738807678  0.0000000000000000   F   F   F
  0.8140749150319601  0.4361244382939532  0.2405278572518880   T   T   T
  0.5637745186686516  0.4362254738807678  0.1151171347793039   F   F   F
  0.5643652114121337  0.4361134990975286  0.3369178132825208   T   T   T
  0.8137745186686516  0.1862254738807678  0.1151171347793039   F   F   F
  0.8139954848841261  0.1856991447494623  0.3414072212804739   T   T   T
  0.0637745186686516  0.6862254738807678  0.0000000000000000   F   F   F
  0.0640033404954203  0.6858915093351258  0.2381667740403899   T   T   T
  0.3137745186686516  0.9362254738807678  0.0000000000000000   F   F   F
  0.3140764781913725  0.9361060108457460  0.2403116013942479   T   T   T
  0.0637745186686516  0.9362254738807678  0.1151171347793039   F   F   F
  0.0643776913376491  0.9360780850043953  0.3367874886246245   T   T   T
  0.3137745186686516  0.6862254738807678  0.1151171347793039   F   F   F
  0.3139559940363145  0.6858260350194748  0.3413343793352148   T   T   T
  0.5637745186686516  0.6862254738807678  0.0000000000000000   F   F   F
  0.5640822112200480  0.6858998670367636  0.2381653198145020   T   T   T
  0.8137745186686516  0.9362254738807678  0.0000000000000000   F   F   F
  0.8140705708646701  0.9361082990628697  0.2403012748129622   T   T   T
  0.5637745186686516  0.9362254738807678  0.1151171347793039   F   F   F
  0.5637981627466079  0.9360619748368997  0.3367819014686779   T   T   T
  0.8137745186686516  0.6862254738807678  0.1151171347793039   F   F   F
  0.8139321803866850  0.6865810627428294  0.3414217956850479   T   T   T

CONTCAR_Mo2N-100-CH3OH-ads
 H  C  N  O Mo 
 1.0000000000000000
     8.4405931762800002    0.0000000000000000    0.0000000000000000
     0.0000000000000000    8.3387337999200000    0.0000000000000000
     0.0000000000000000    0.0000000000000000   18.3304448821999983
   4   1  16   1  32
Selective dynamics
Direct
  0.3421221792642873  0.3898243091322788  0.5031083856614424   T   T   T
  0.4900250473432384  0.2354722734227639  0.5080287213166490   T   T   T
  0.4924930317401841  0.3953990350176718  0.5735493477237790   T   T   T
  0.5575152119729264  0.5647158461991360  0.4740322228194038   T   T   T
  0.4668090146796644  0.3634431646046357  0.5165551685384063   T   T   T
  0.0637745186686516  0.1862254738807678  0.1151171347793039   F   F   F
  0.0639656461325939  0.1861095283807777  0.3609019062005374   T   T   T
  0.3137745186686516  0.1862254738807678  0.0000000000000000   F   F   F
  0.3146722091015239  0.1862210883486106  0.2319439154160608   T   T   T
  0.5637745186686516  0.1862254738807678  0.1151171347793039   F   F   F
  0.5642157592456449  0.1839696686026798  0.3593892018433342   T   T   T
  0.8137745186686516  0.1862254738807678  0.0000000000000000   F   F   F
  0.8139720843354072  0.1862677953230680  0.2320553545432643   T   T   T
  0.0637745186686516  0.6862254738807678  0.1151171347793039   F   F   F
  0.0640041896679994  0.6858925226141058  0.3609273721135851   T   T   T
  0.3137745186686516  0.6862254738807678  0.0000000000000000   F   F   F
  0.3147432286534990  0.6859199184498717  0.2321281341544957   T   T   T
  0.5637745186686516  0.6862254738807678  0.1151171347793039   F   F   F
  0.5642698991698494  0.6881496860723317  0.3603588061002053   T   T   T
  0.8137745186686516  0.6862254738807678  0.0000000000000000   F   F   F
  0.8137181811849798  0.6860295294015778  0.2320869293549846   T   T   T
  0.5728258388444718  0.4489479010196186  0.4683279280023431   T   T   T
  0.0637745186686516  0.1862254738807678  0.0000000000000000   F   F   F
  0.0642857914378072  0.1861772001760658  0.2377366668649095   T   T   T
  0.3137745186686516  0.4362254738807678  0.0000000000000000   F   F   F
  0.3151643393711889  0.4361318743396526  0.2409073509501798   T   T   T
  0.0637745186686516  0.4362254738807678  0.1151171347793039   F   F   F
  0.0646020184518963  0.4360477546225445  0.3361172454719637   T   T   T
  0.3137745186686516  0.1862254738807678  0.1151171347793039   F   F   F
  0.3119403506324568  0.1832045026421136  0.3410288424524527   T   T   T
  0.5637745186686516  0.1862254738807678  0.0000000000000000   F   F   F
  0.5642238944833099  0.1880096070847671  0.2388133223067300   T   T   T
  0.8137745186686516  0.4362254738807678  0.0000000000000000   F   F   F
  0.8133667089524816  0.4361791320171110  0.2409061514553437   T   T   T
  0.5637745186686516  0.4362254738807678  0.1151171347793039   F   F   F
  0.5640267086860460  0.4353980721058963  0.3407174824710905   T   T   T
  0.8137745186686516  0.1862254738807678  0.1151171347793039   F   F   F
  0.8160907621059583  0.1835235455986462  0.3411767303202270   T   T   T
  0.0637745186686516  0.6862254738807678  0.0000000000000000   F   F   F
  0.0643054004068509  0.6854924065655741  0.2376610852792194   T   T   T
  0.3137745186686516  0.9362254738807678  0.0000000000000000   F   F   F
  0.3162087338440916  0.9359943076618428  0.2396666779321935   T   T   T
  0.0637745186686516  0.9362254738807678  0.1151171347793039   F   F   F
  0.0643556355586909  0.9360289621474928  0.3362087039357980   T   T   T
  0.3137745186686516  0.6862254738807678  0.1151171347793039   F   F   F
  0.3118405268203697  0.6890507184457400  0.3412541887756590   T   T   T
  0.5637745186686516  0.6862254738807678  0.0000000000000000   F   F   F
  0.5640550652504840  0.6832445964385730  0.2391202413113437   T   T   T
  0.8137745186686516  0.9362254738807678  0.0000000000000000   F   F   F
  0.8123296949546136  0.9360768629349022  0.2398479678389436   T   T   T
  0.5637745186686516  0.9362254738807678  0.1151171347793039   F   F   F
  0.5641112894188414  0.9362013624728510  0.3374204561396887   T   T   T
  0.8137745186686516  0.6862254738807678  0.1151171347793039   F   F   F
  0.8164401816062423  0.6891078470157058  0.3411835988721090   T   T   T

CONTCAR_Mo2N_100-2CH3OH-2CH3O-ts
 H  C  N  O Mo  H  C  O 
 1.0000000000000000
     8.4405931762800002    0.0000000000000000    0.0000000000000000
     0.0000000000000000    8.3387337999200000    0.0000000000000000
     0.0000000000000000    0.0000000000000000   18.3304448821999983
   4   1  16   1  32   4   1   1
Selective dynamics
Direct
  0.3555354697791219  0.4374568784772010  0.4942448373493787   T   T   T
  0.4861981418988314  0.2707239996845840  0.5068089710030685   T   T   T
  0.5094714642380059  0.4465066500039702  0.5620949246240643   T   T   T
  0.5673921201750076  0.6209137968010688  0.4271478343019293   T   T   T
  0.4796853678090886  0.4031021711486681  0.5068471223835466   T   T   T
  0.0637745186686516  0.1862254738807678  0.1151171347793039   F   F   F
  0.0631847910716805  0.1878483496607983  0.3605329187181726   T   T   T
  0.3137745186686516  0.1862254738807678  0.0000000000000000   F   F   F
  0.3136805194136058  0.1856454275213595  0.2315938293463496   T   T   T
  0.5637745186686516  0.1862254738807678  0.1151171347793039   F   F   F
  0.5632338800991075  0.1826492301651104  0.3587398829185898   T   T   T
  0.8137745186686516  0.1862254738807678  0.0000000000000000   F   F   F
  0.8149836109954450  0.1856397538294035  0.2316086027265830   T   T   T
  0.0637745186686516  0.6862254738807678  0.1151171347793039   F   F   F
  0.0631331450515339  0.6829559587720205  0.3592860017991868   T   T   T
  0.3137745186686516  0.6862254738807678  0.0000000000000000   F   F   F
  0.3138591889922977  0.6855607181830370  0.2318623094019874   T   T   T
  0.5637745186686516  0.6862254738807678  0.1151171347793039   F   F   F
  0.5622720832101706  0.6928911975033498  0.3718373391848743   T   T   T
  0.8137745186686516  0.6862254738807678  0.0000000000000000   F   F   F
  0.8142636200266503  0.6856882922927575  0.2316548873204220   T   T   T
  0.5873758785894495  0.4678812138965178  0.4555325137616739   T   T   T
  0.0637745186686516  0.1862254738807678  0.0000000000000000   F   F   F
  0.0641984152611722  0.1816112505840818  0.2381569154568342   T   T   T
  0.3137745186686516  0.4362254738807678  0.0000000000000000   F   F   F
  0.3119221751983464  0.4359729709944101  0.2403485154741616   T   T   T
  0.0637745186686516  0.4362254738807678  0.1151171347793039   F   F   F
  0.0645804699160394  0.4356824188758000  0.3361065898432696   T   T   T
  0.3137745186686516  0.1862254738807678  0.1151171347793039   F   F   F
  0.3136770939008828  0.1852028246242238  0.3402292028040805   T   T   T
  0.5637745186686516  0.1862254738807678  0.0000000000000000   F   F   F
  0.5642182638885191  0.1864159987129781  0.2370239612090404   T   T   T
  0.8137745186686516  0.4362254738807678  0.0000000000000000   F   F   F
  0.8153315105495444  0.4359439402104912  0.2401545996668815   T   T   T
  0.5637745186686516  0.4362254738807678  0.1151171347793039   F   F   F
  0.5652630492053545  0.4340340228526507  0.3391018640354349   T   T   T
  0.8137745186686516  0.1862254738807678  0.1151171347793039   F   F   F
  0.8128585468374593  0.1843556001226508  0.3402147339155339   T   T   T
  0.0637745186686516  0.6862254738807678  0.0000000000000000   F   F   F
  0.0641650503236864  0.6879412402092661  0.2386871837207736   T   T   T
  0.3137745186686516  0.9362254738807678  0.0000000000000000   F   F   F
  0.3151718474505997  0.9352575648300726  0.2401923819910764   T   T   T
  0.0637745186686516  0.9362254738807678  0.1151171347793039   F   F   F
  0.0638505257589961  0.9347339792063926  0.3406910526926166   T   T   T
  0.3137745186686516  0.6862254738807678  0.1151171347793039   F   F   F
  0.3139064680300295  0.6867564969552973  0.3404759081257874   T   T   T
  0.5637745186686516  0.6862254738807678  0.0000000000000000   F   F   F
  0.5638645358109200  0.6832442061782413  0.2350004163596724   T   T   T
  0.8137745186686516  0.9362254738807678  0.0000000000000000   F   F   F
  0.8120858207640733  0.9352999642245804  0.2402063185853018   T   T   T
  0.5637745186686516  0.9362254738807678  0.1151171347793039   F   F   F
  0.5638464274902800  0.9365110636620054  0.3368016963136506   T   T   T
  0.8137745186686516  0.6862254738807678  0.1151171347793039   F   F   F
  0.8123684015686630  0.6873254821414687  0.3401788758158012   T   T   T
  0.8384998256707439  0.8800658245234241  0.5024704893000055   T   T   T
  0.9883655100278768  0.7275990239758351  0.5066203417358129   T   T   T
  0.9877778594117379  0.8850510759190643  0.5733503353760216   T   T   T
  0.0520499703959494  0.0591369690280280  0.4757689457178448   T   T   T
  0.9633532060649963  0.8549084971001115  0.5160083483667018   T   T   T
  0.0689106456351578  0.9440134918732770  0.4688410508369556   T   T   T

CONTCAR_Mo2N_100_O_ads
 O  N Mo 
 1.0000000000000000
     8.4405931762800002    0.0000000000000000    0.0000000000000000
     0.0000000000000000    8.3387337999200000    0.0000000000000000
     0.0000000000000000    0.0000000000000000   18.3304448821999983
   1  16  32
Selective dynamics
Direct
  0.3142815787528194  0.6886169255111446  0.4588487502350051   T   T   T
  0.0637745186686516  0.1862254738807678  0.1151171347793039   F   F   F
  0.0649609193615727  0.1860628099062432  0.3602198468844321   T   T   T
  0.3137745186686516  0.1862254738807678  0.0000000000000000   F   F   F
  0.3142462372110434  0.1861304457070774  0.2316233010686693   T   T   T
  0.5637745186686516  0.1862254738807678  0.1151171347793039   F   F   F
  0.5632135509154956  0.1860376395254078  0.3602537667357428   T   T   T
  0.8137745186686516  0.1862254738807678  0.0000000000000000   F   F   F
  0.8142366068264809  0.1861317058277209  0.2318902080183417   T   T   T
  0.0637745186686516  0.6862254738807678  0.1151171347793039   F   F   F
  0.0612079462236908  0.6860530406678614  0.3542850673541317   T   T   T
  0.3137745186686516  0.6862254738807678  0.0000000000000000   F   F   F
  0.3142345731132643  0.6861064977951555  0.2344271287711241   T   T   T
  0.5637745186686516  0.6862254738807678  0.1151171347793039   F   F   F
  0.5670328494495673  0.6860040924658902  0.3541990775030907   T   T   T
  0.8137745186686516  0.6862254738807678  0.0000000000000000   F   F   F
  0.8142576085944007  0.6861214672323578  0.2304483291896311   T   T   T
  0.0637745186686516  0.1862254738807678  0.0000000000000000   F   F   F
  0.0647792416175110  0.1860634382384630  0.2380295997257471   T   T   T
  0.3137745186686516  0.4362254738807678  0.0000000000000000   F   F   F
  0.3142076908502721  0.4400659897509852  0.2413425446904893   T   T   T
  0.0637745186686516  0.4362254738807678  0.1151171347793039   F   F   F
  0.0631638981597450  0.4367250463525816  0.3360541261459234   T   T   T
  0.3137745186686516  0.1862254738807678  0.1151171347793039   F   F   F
  0.3140747694205941  0.1861785955775606  0.3402865824001646   T   T   T
  0.5637745186686516  0.1862254738807678  0.0000000000000000   F   F   F
  0.5636468981763351  0.1859647267884788  0.2380481043196525   T   T   T
  0.8137745186686516  0.4362254738807678  0.0000000000000000   F   F   F
  0.8141180268443843  0.4351919823420680  0.2407105563914057   T   T   T
  0.5637745186686516  0.4362254738807678  0.1151171347793039   F   F   F
  0.5650551639232226  0.4366898746679120  0.3360429049632694   T   T   T
  0.8137745186686516  0.1862254738807678  0.1151171347793039   F   F   F
  0.8140710343863901  0.1862651657477083  0.3410571129909347   T   T   T
  0.0637745186686516  0.6862254738807678  0.0000000000000000   F   F   F
  0.0632378662343710  0.6859685620764345  0.2351652174772110   T   T   T
  0.3137745186686516  0.9362254738807678  0.0000000000000000   F   F   F
  0.3141660975086208  0.9321916764099538  0.2413464265614247   T   T   T
  0.0637745186686516  0.9362254738807678  0.1151171347793039   F   F   F
  0.0629895400865184  0.9355327668982713  0.3360216036777364   T   T   T
  0.3137745186686516  0.6862254738807678  0.1151171347793039   F   F   F
  0.3140888150391268  0.6868693997157369  0.3650173428913381   T   T   T
  0.5637745186686516  0.6862254738807678  0.0000000000000000   F   F   F
  0.5652242923780773  0.6860241644117753  0.2351354402272164   T   T   T
  0.8137745186686516  0.9362254738807678  0.0000000000000000   F   F   F
  0.8141983464552979  0.9370495571068811  0.2407469377352963   T   T   T
  0.5637745186686516  0.9362254738807678  0.1151171347793039   F   F   F
  0.5652810843445902  0.9354860935450809  0.3360320737905438   T   T   T
  0.8137745186686516  0.6862254738807678  0.1151171347793039   F   F   F
  0.8141531219682059  0.6861434728827215  0.3392649980855411   T   T   T

CONTCAR_Mo2N_100_CH2O_CH3OH_ads
 H  C  N  O Mo  H  C  O
   1.00000000000000
     8.4405931762800002    0.0000000000000000    0.0000000000000000
     0.0000000000000000    8.3387337999200000    0.0000000000000000
     0.0000000000000000    0.0000000000000000   18.3304448821999983
   H    C    N    O    Mo   H    C    O
     4     1    16     1    32     2     1     1
Selective dynamics
Direct
  0.3768286633578798  0.3396972153552860  0.4996254475995975   T   T   T
  0.5578293050611043  0.2287289144398323  0.5098373498648623   T   T   T
  0.5156083469640669  0.3912741663840518  0.5710668397408316   T   T   T
  0.5450780734719296  0.5612300901629880  0.4692246128086535   T   T   T
  0.5031569439134271  0.3473112999518335  0.5148007537230345   T   T   T
  0.0637745186686516  0.1862254738807678  0.1151171347793039   F   F   F
  0.0856727403062814  0.1938289767743806  0.3538317253683010   T   T   T
  0.3137745186686516  0.1862254738807678  0.0000000000000000   F   F   F
  0.3486640551803419  0.1863903729110692  0.2297595361561068   T   T   T
  0.5637745186686516  0.1862254738807678  0.1151171347793039   F   F   F
  0.5803027880954704  0.1833697553643386  0.3572944259707425   T   T   T
  0.8137745186686516  0.1862254738807678  0.0000000000000000   F   F   F
  0.8474785418479032  0.1862930164574381  0.2313992090641505   T   T   T
  0.0637745186686516  0.6862254738807678  0.1151171347793039   F   F   F
  0.0755931668350725  0.6846350943340110  0.3585507315770549   T   T   T
  0.3137745186686516  0.6862254738807678  0.0000000000000000   F   F   F
  0.3460166739352603  0.6857200853510630  0.2303168747536043   T   T   T
  0.5637745186686516  0.6862254738807678  0.1151171347793039   F   F   F
  0.5695716536376733  0.6818302853566262  0.3558679955324869   T   T   T
  0.8137745186686516  0.6862254738807678  0.0000000000000000   F   F   F
  0.8457198515211740  0.6851539574439864  0.2318131220929532   T   T   T
  0.5878847791431372  0.4522862131468518  0.4656207311714669   T   T   T
  0.0637745186686516  0.1862254738807678  0.0000000000000000   F   F   F
  0.0947970518254656  0.1817246020101119  0.2354300536465750   T   T   T
  0.3137745186686516  0.4362254738807678  0.0000000000000000   F   F   F
  0.3435833445192352  0.4360156409250349  0.2403892953103133   T   T   T
  0.0637745186686516  0.4362254738807678  0.1151171347793039   F   F   F
  0.0919849461834847  0.4398160275444404  0.3341579359891668   T   T   T
  0.3137745186686516  0.1862254738807678  0.1151171347793039   F   F   F
  0.3300848735787691  0.1837291558661270  0.3386309953455482   T   T   T
  0.5637745186686516  0.1862254738807678  0.0000000000000000   F   F   F
  0.5948300105446099  0.1853210895383589  0.2377468327878175   T   T   T
  0.8137745186686516  0.4362254738807678  0.0000000000000000   F   F   F
  0.8437634834667653  0.4350616900239027  0.2357343152942936   T   T   T
  0.5637745186686516  0.4362254738807678  0.1151171347793039   F   F   F
  0.5891040286765318  0.4328377812864787  0.3376938513612851   T   T   T
  0.8137745186686516  0.1862254738807678  0.1151171347793039   F   F   F
  0.8309534537270020  0.1761605573362620  0.3418873096190573   T   T   T
  0.0637745186686516  0.6862254738807678  0.0000000000000000   F   F   F
  0.0912158721119454  0.6893523858732543  0.2377915537644174   T   T   T
  0.3137745186686516  0.9362254738807678  0.0000000000000000   F   F   F
  0.3451564048885982  0.9359825516102005  0.2372312197959166   T   T   T
  0.0637745186686516  0.9362254738807678  0.1151171347793039   F   F   F
  0.0755817349408606  0.9399252406361991  0.3406658263463020   T   T   T
  0.3137745186686516  0.6862254738807678  0.1151171347793039   F   F   F
  0.3207269625801306  0.6915526866885657  0.3393598915881459   T   T   T
  0.5637745186686516  0.6862254738807678  0.0000000000000000   F   F   F
  0.5929759259637657  0.6834267026578857  0.2374940162400813   T   T   T
  0.8137745186686516  0.9362254738807678  0.0000000000000000   F   F   F
  0.8445665004971091  0.9357132209429759  0.2379779899984856   T   T   T
  0.5637745186686516  0.9362254738807678  0.1151171347793039   F   F   F
  0.5907144982381515  0.9337038910161214  0.3361100337993027   T   T   T
  0.8137745186686516  0.6862254738807678  0.1151171347793039   F   F   F
  0.8190042905213991  0.6969783368088547  0.3435242156686340   T   T   T
  0.8214878258284954  0.8034565830069132  0.4816863969197386   T   T   T
  0.6719259670675531  0.9284267841171266  0.4484445766513013   T   T   T
  0.7938762897465789  0.8778188330590780  0.4327745886172408   T   T   T
  0.9038506642078887  0.0057287389111420  0.4260002427792096   T   T   T

CONTCAR_Mo2N_100_CH2O_CH3O-H_ts
 H  C  N  O Mo  H  C  O
   1.00000000000000
     8.4405931762800002    0.0000000000000000    0.0000000000000000
     0.0000000000000000    8.3387337999200000    0.0000000000000000
     0.0000000000000000    0.0000000000000000   18.3304448821999983
   H    C    N    O    Mo   H    C    O
     4     1    16     1    32     2     1     1
Selective dynamics
Direct
  0.3624220436947997  0.4237505643790727  0.4921094965986403   T   T   T
  0.4989319337293075  0.2606436264341984  0.5013269314310052   T   T   T
  0.5193975851264349  0.4341152022082150  0.5580479588048203   T   T   T
  0.5575352490320064  0.6241070130406360  0.4174586825533977   T   T   T
  0.4883460231417117  0.3927406008117517  0.5026422340160347   T   T   T
  0.0637745186686516  0.1862254738807678  0.1151171347793039   F   F   F
  0.0816357290996306  0.1942850101834050  0.3534194397493093   T   T   T
  0.3137745186686516  0.1862254738807678  0.0000000000000000   F   F   F
  0.3462355377713029  0.1868963782137865  0.2296134647029057   T   T   T
  0.5637745186686516  0.1862254738807678  0.1151171347793039   F   F   F
  0.5757668706968245  0.1822913815621316  0.3562002333776720   T   T   T
  0.8137745186686516  0.1862254738807678  0.0000000000000000   F   F   F
  0.8457870225816201  0.1865395476599275  0.2311074342662179   T   T   T
  0.0637745186686516  0.6862254738807678  0.1151171347793039   F   F   F
  0.0673886680593999  0.6837475992839794  0.3582283950284572   T   T   T
  0.3137745186686516  0.6862254738807678  0.0000000000000000   F   F   F
  0.3430211607262350  0.6857407078152356  0.2307217442499116   T   T   T
  0.5637745186686516  0.6862254738807678  0.1151171347793039   F   F   F
  0.5608163256186725  0.6862611668940038  0.3624946478180082   T   T   T
  0.8137745186686516  0.6862254738807678  0.0000000000000000   F   F   F
  0.8415190972220241  0.6855625517278070  0.2324135501624064   T   T   T
  0.5906754054306236  0.4658411762224668  0.4512463908363305   T   T   T
  0.0637745186686516  0.1862254738807678  0.0000000000000000   F   F   F
  0.0923028373926865  0.1800049135964591  0.2350687056672686   T   T   T
  0.3137745186686516  0.4362254738807678  0.0000000000000000   F   F   F
  0.3395114721789450  0.4361473654015425  0.2407232497128358   T   T   T
  0.0637745186686516  0.4362254738807678  0.1151171347793039   F   F   F
  0.0898668533178020  0.4394951692913942  0.3337749160597252   T   T   T
  0.3137745186686516  0.1862254738807678  0.1151171347793039   F   F   F
  0.3260598989386764  0.1819791499966692  0.3383064610328205   T   T   T
  0.5637745186686516  0.1862254738807678  0.0000000000000000   F   F   F
  0.5923296954827415  0.1832421078485118  0.2366173106049539   T   T   T
  0.8137745186686516  0.4362254738807678  0.0000000000000000   F   F   F
  0.8418873190902975  0.4355986866017106  0.2348394033249210   T   T   T
  0.5637745186686516  0.4362254738807678  0.1151171347793039   F   F   F
  0.5884587069508094  0.4287765752962487  0.3365741114124036   T   T   T
  0.8137745186686516  0.1862254738807678  0.1151171347793039   F   F   F
  0.8264052164763220  0.1776796187389838  0.3412090978239141   T   T   T
  0.0637745186686516  0.6862254738807678  0.0000000000000000   F   F   F
  0.0876845420994202  0.6886875236339677  0.2374199304433832   T   T   T
  0.3137745186686516  0.9362254738807678  0.0000000000000000   F   F   F
  0.3418497024504719  0.9364268350099630  0.2360878897240543   T   T   T
  0.0637745186686516  0.9362254738807678  0.1151171347793039   F   F   F
  0.0708521815461214  0.9407374975203188  0.3409756033828067   T   T   T
  0.3137745186686516  0.6862254738807678  0.1151171347793039   F   F   F
  0.3090071807513171  0.6992322765238006  0.3393468547848106   T   T   T
  0.5637745186686516  0.6862254738807678  0.0000000000000000   F   F   F
  0.5886270929301419  0.6815532229306157  0.2381983950452741   T   T   T
  0.8137745186686516  0.9362254738807678  0.0000000000000000   F   F   F
  0.8424054540995394  0.9356112677156216  0.2374798979928275   T   T   T
  0.5637745186686516  0.9362254738807678  0.1151171347793039   F   F   F
  0.5897941940413681  0.9356433673498589  0.3359532706721672   T   T   T
  0.8137745186686516  0.6862254738807678  0.1151171347793039   F   F   F
  0.8136182783169353  0.6983748840690776  0.3436055259726725   T   T   T
  0.8146292228794557  0.8047682688333535  0.4798314834226659   T   T   T
  0.6679773982417675  0.9339750776954420  0.4477247976418052   T   T   T
  0.7889337709306106  0.8816765158631136  0.4315407336392331   T   T   T
  0.9005893492394904  0.0077743143731281  0.4252974506879436   T   T   T

CONTCAR_Mo2N_100_CH2O_H-CH2O_ts
 H  C  N  O Mo  H  C  O
   1.00000000000000
     8.4405931762800002    0.0000000000000000    0.0000000000000000
     0.0000000000000000    8.3387337999200000    0.0000000000000000
     0.0000000000000000    0.0000000000000000   18.3304448821999983
   H    C    N    O    Mo   H    C    O
     3     1    16     1    32     3     1     1
Selective dynamics
Direct
  0.7034753430686375  0.4135753848664039  0.5083453955095899   T   T   T
  0.5532963210868789  0.5528891007667667  0.4762286086342947   T   T   T
  0.7385745004577603  0.3669306246229650  0.4015586626094939   T   T   T
  0.6718205113846540  0.5009675832685511  0.4657138221747833   T   T   T
  0.0637745186686516  0.1862254738807678  0.1151171347793039   F   F   F
  0.0449570170742433  0.1840158792044349  0.3588038970438371   T   T   T
  0.3137745186686516  0.1862254738807678  0.0000000000000000   F   F   F
  0.3041894981317432  0.1866448026651410  0.2311770038725919   T   T   T
  0.5637745186686516  0.1862254738807678  0.1151171347793039   F   F   F
  0.5478515971228846  0.1782632469024288  0.3526337552506194   T   T   T
  0.8137745186686516  0.1862254738807678  0.0000000000000000   F   F   F
  0.8050855106287802  0.1857567749343596  0.2313082783804234   T   T   T
  0.0637745186686516  0.6862254738807678  0.1151171347793039   F   F   F
  0.0532002085348919  0.6849789079402153  0.3576921221077868   T   T   T
  0.3137745186686516  0.6862254738807678  0.0000000000000000   F   F   F
  0.3033481307378686  0.6862401328340870  0.2310608502468304   T   T   T
  0.5637745186686516  0.6862254738807678  0.1151171347793039   F   F   F
  0.5465259834312453  0.6886793117712993  0.3558616919266590   T   T   T
  0.8137745186686516  0.6862254738807678  0.0000000000000000   F   F   F
  0.8016108744705956  0.6861476437625469  0.2303506539718537   T   T   T
  0.7891628412780182  0.6101329558415101  0.4522400209332731   T   T   T
  0.0637745186686516  0.1862254738807678  0.0000000000000000   F   F   F
  0.0566312932205184  0.1825703698605610  0.2389126158858484   T   T   T
  0.3137745186686516  0.4362254738807678  0.0000000000000000   F   F   F
  0.3000462715992417  0.4330860372709316  0.2418639813772463   T   T   T
  0.0637745186686516  0.4362254738807678  0.1151171347793039   F   F   F
  0.0581163728373936  0.4371785942691284  0.3345163197436816   T   T   T
  0.3137745186686516  0.1862254738807678  0.1151171347793039   F   F   F
  0.2912177241715890  0.1836609947158055  0.3510827759094845   T   T   T
  0.5637745186686516  0.1862254738807678  0.0000000000000000   F   F   F
  0.5532782608031782  0.1853890400509647  0.2355821308322275   T   T   T
  0.8137745186686516  0.4362254738807678  0.0000000000000000   F   F   F
  0.8004757422012422  0.4380432909353227  0.2397435580999630   T   T   T
  0.5637745186686516  0.4362254738807678  0.1151171347793039   F   F   F
  0.5721930014570791  0.4338649562037896  0.3441277829081815   T   T   T
  0.8137745186686516  0.1862254738807678  0.1151171347793039   F   F   F
  0.8056068729915181  0.1901153629161906  0.3399660068432684   T   T   T
  0.0637745186686516  0.6862254738807678  0.0000000000000000   F   F   F
  0.0526944036489219  0.6850081918141668  0.2369208579958900   T   T   T
  0.3137745186686516  0.9362254738807678  0.0000000000000000   F   F   F
  0.3049941708294761  0.9387979415139225  0.2413819074903264   T   T   T
  0.0637745186686516  0.9362254738807678  0.1151171347793039   F   F   F
  0.0555765477798047  0.9322314847027092  0.3350159462834036   T   T   T
  0.3137745186686516  0.6862254738807678  0.1151171347793039   F   F   F
  0.3025650605517551  0.6870712028446029  0.3398603806478372   T   T   T
  0.5637745186686516  0.6862254738807678  0.0000000000000000   F   F   F
  0.5529618650169186  0.6804078500074668  0.2388187274856648   T   T   T
  0.8137745186686516  0.9362254738807678  0.0000000000000000   F   F   F
  0.7974198618659166  0.9328925613198308  0.2389971531614541   T   T   T
  0.5637745186686516  0.9362254738807678  0.1151171347793039   F   F   F
  0.5618341968245204  0.9357002707706712  0.3362438402398957   T   T   T
  0.8137745186686516  0.6862254738807678  0.1151171347793039   F   F   F
  0.8005120060711061  0.6824184846511153  0.3472584591992193   T   T   T
  0.0971009000677435  0.2852762291297721  0.5059059920484229   T   T   T
  0.1103358662675908  0.0724253283383383  0.5135292387449319   T   T   T
  0.2412270619794255  0.1972340497367254  0.5653783501374248   T   T   T
  0.1812123684729751  0.1842376133646523  0.5122845594371950   T   T   T
  0.2978388749059456  0.1815797792289279  0.4572050685005564   T   T   T

CONTCAR_Pt-6H
 H Pt 
 1.0000000000000000
     7.2749845360693444   -4.2002142802499982    0.0000000000000000
     0.0000000000000000    8.4004285605000000    0.0000000000000000
     0.0000000000000000    0.0000000000000000   18.8589211980000044
   6  36
Selective dynamics
Direct
  0.4498104344989184  0.5621696427311468  0.4130691914814736   T   T   T
  0.1083323279073964  0.8866161398317609  0.4129117181356917   T   T   T
  0.7706528459632437  0.2164841018747388  0.4128640316193138   T   T   T
  0.1064600722355071  0.2165153830733677  0.4140498207335570   T   T   T
  0.1114523482180166  0.5598228509545338  0.4130680541638632   T   T   T
  0.4460424733061794  0.2201832779508185  0.4136407176784916   T   T   T
  0.0000000000000000  0.0000000000000000  0.0000000000000000   F   F   F
  0.9927122630153163  0.9950869088609332  0.3652883139777272   T   T   T
  0.2216131647140343  0.1114508776713191  0.2420321150567000   T   T   T
  0.1111111111111143  0.2222222222222214  0.1212321236188600   F   F   F
  0.3333333333333356  0.0000000000000000  0.0000000000000000   F   F   F
  0.3343001801844838  0.9969202902988522  0.3647375549951544   T   T   T
  0.5542130154881882  0.1108907636072879  0.2410806463862724   T   T   T
  0.4444444444444429  0.2222222222222214  0.1212321236188600   F   F   F
  0.6666666666666643  0.0000000000000000  0.0000000000000000   F   F   F
  0.6627433939951718  0.9945901436849081  0.3623651089077161   T   T   T
  0.8894741222831689  0.1118401311213363  0.2417346671391225   T   T   T
  0.7777777777777786  0.2222222222222214  0.1212321236188600   F   F   F
  0.0000000000000000  0.3333333333333357  0.0000000000000000   F   F   F
  0.9969265047168226  0.3316619589407016  0.3682740180750105   T   T   T
  0.2207695770113299  0.4429639225169873  0.2426996444988101   T   T   T
  0.1111111111111143  0.5555555555555571  0.1212321236188600   F   F   F
  0.3333333333333356  0.3333333333333356  0.0000000000000000   F   F   F
  0.3333509545642751  0.3334209322592964  0.3680146629769769   T   T   T
  0.5534938883479384  0.4426777273718496  0.2417548422049015   T   T   T
  0.4444444444444429  0.5555555555555571  0.1212321236188600   F   F   F
  0.6666666666666643  0.3333333333333356  0.0000000000000000   F   F   F
  0.6666720086714375  0.3359914291513421  0.3653265324807962   T   T   T
  0.8883300516686703  0.4438028863150284  0.2425564078568892   T   T   T
  0.7777777777777786  0.5555555555555571  0.1212321236188600   F   F   F
  0.0000000000000000  0.6666666666666643  0.0000000000000000   F   F   F
  0.9939380853858238  0.6650725064301735  0.3659071707608659   T   T   T
  0.2214170301585208  0.7770395438518646  0.2418149481716418   T   T   T
  0.1111111111111143  0.8888888888888857  0.1212321236188600   F   F   F
  0.3333333333333356  0.6666666666666643  0.0000000000000000   F   F   F
  0.3362163242528956  0.6717628133229090  0.3653597127329115   T   T   T
  0.5538043213022699  0.7769049160660569  0.2407000856494339   T   T   T
  0.4444444444444429  0.8888888888888856  0.1212321236188600   F   F   F
  0.6666666666666643  0.6666666666666642  0.0000000000000000   F   F   F
  0.6689800371907012  0.6693255069961497  0.3629261036127047   T   T   T
  0.8885975522469572  0.7774370780877918  0.2413417554641342   T   T   T
  0.7777777777777786  0.8888888888888857  0.1212321236188600   F   F   F

CONTCAR_Pt-6H_CH3O-ads
 H  C  O Pt 
 1.0000000000000000
     7.2749845360693399   -4.2002142802500000    0.0000000000000000
     0.0000000000000000    8.4004285605000000    0.0000000000000000
     0.0000000000000000    0.0000000000000000   18.8589211980000009
   9   1   1  36
Selective dynamics
Direct
  0.5528711675140021  0.3364173153197391  0.5079292212716913   T   T   T
  0.5528314773197407  0.5501455229035463  0.5078907762384217   T   T   T
  0.4179507963127365  0.3758635306444448  0.5722580846066478   T   T   T
  0.1155806317429368  0.8959264348545578  0.4123374643311017   T   T   T
  0.7808667144951413  0.2257458968033144  0.4131943866250560   T   T   T
  0.1156744651595646  0.5533777517999839  0.4123458785309992   T   T   T
  0.4423075019027605  0.8880095435026178  0.4133244992361805   T   T   T
  0.7772115446334714  0.5555368270165950  0.4115407533241018   T   T   T
  0.7808722519185551  0.8889421262167703  0.4131972174942242   T   T   T
  0.4663024490614747  0.3999885228227594  0.5166500918280996   T   T   T
  0.3074010786915715  0.3204617651250535  0.4742532885898439   T   T   T
  0.0000000000000000  0.0000000000000000  0.0000000000000000   F   F   F
  0.0034082824980944  0.0046157010328997  0.3636170265459222   T   T   T
  0.2237588130858283  0.1126952974729936  0.2426564908402606   T   T   T
  0.1111111111111143  0.2222222222222214  0.1212321236188600   F   F   F
  0.3333333333333357  0.0000000000000000  0.0000000000000000   F   F   F
  0.3363501282741147  0.0047844105141779  0.3639991105069302   T   T   T
  0.5566851366068365  0.1112763203889632  0.2419997917887668   T   T   T
  0.4444444444444429  0.2222222222222214  0.1212321236188600   F   F   F
  0.6666666666666643  0.0000000000000000  0.0000000000000000   F   F   F
  0.6678727021096673  0.0008934309155664  0.3687765977623397   T   T   T
  0.8889421130268493  0.1112909147693293  0.2419848214989838   T   T   T
  0.7777777777777786  0.2222222222222214  0.1212321236188600   F   F   F
  0.0000000000000000  0.3333333333333357  0.0000000000000000   F   F   F
  0.0034946716508918  0.3326037925775253  0.3636653754593102   T   T   T
  0.2238074326131511  0.4446979584319885  0.2426950970036576   T   T   T
  0.1111111111111143  0.5555555555555571  0.1212321236188600   F   F   F
  0.3333333333333357  0.3333333333333357  0.0000000000000000   F   F   F
  0.3342135380706645  0.3338996882572643  0.3686237830440135   T   T   T
  0.5546846463221999  0.4442389955637501  0.2428239902967559   T   T   T
  0.4444444444444429  0.5555555555555572  0.1212321236188600   F   F   F
  0.6666666666666643  0.3333333333333358  0.0000000000000000   F   F   F
  0.6637098761904832  0.3322069575825137  0.3641016371022548   T   T   T
  0.8896152657321146  0.4456517083401721  0.2409038760162891   T   T   T
  0.7777777777777786  0.5555555555555571  0.1212321236188600   F   F   F
  0.0000000000000000  0.6666666666666643  0.0000000000000000   F   F   F
  0.0020739076288407  0.6679548053962724  0.3657597077542381   T   T   T
  0.2220878210135787  0.7777715620892162  0.2409408694878379   T   T   T
  0.1111111111111143  0.8888888888888857  0.1212321236188600   F   F   F
  0.3333333333333357  0.6666666666666643  0.0000000000000000   F   F   F
  0.3363952381165892  0.6652862851885731  0.3640017639936081   T   T   T
  0.5567280381298593  0.7791633537092866  0.2420175361645118   T   T   T
  0.4444444444444429  0.8888888888888858  0.1212321236188600   F   F   F
  0.6666666666666643  0.6666666666666643  0.0000000000000000   F   F   F
  0.6637322047406315  0.6652703193453910  0.3641561036085796   T   T   T
  0.8895798672737203  0.7775518977491871  0.2408815769240992   T   T   T
  0.7777777777777786  0.8888888888888857  0.1212321236188600   F   F   F

CONTCAR_Pt-6H_CH3OH-ads
 H  C  O Pt 
 1.0000000000000000
     7.2749845360693399   -4.2002142802500000    0.0000000000000000
     0.0000000000000000    8.4004285605000000    0.0000000000000000
     0.0000000000000000    0.0000000000000000   18.8589211980000009
  10   1   1  36
Selective dynamics
Direct
  0.0822324511076870  0.1587341199659999  0.5164187567762472   T   T   T
  0.2620091671453249  0.1066197986858404  0.5304266559334572   T   T   T
  0.2370407190071795  0.2580615032965906  0.5909179447696933   T   T   T
  0.3203852104836947  0.4619562010697780  0.4921565893811889   T   T   T
  0.1147767859373239  0.8920302081637403  0.4126897906473376   T   T   T
  0.7816564386787441  0.2243095490810213  0.4134239739500681   T   T   T
  0.1159608424088593  0.5513197491019045  0.4134457389748142   T   T   T
  0.4425161997896540  0.8850030495321074  0.4138829497478442   T   T   T
  0.7729711361544658  0.5512362865687739  0.4128440386604364   T   T   T
  0.7807612342514489  0.8855359466644787  0.4131935264513472   T   T   T
  0.2241760277874718  0.2134771930269949  0.5353148699742305   T   T   T
  0.3529985260575875  0.3650948492475946  0.4919395795540839   T   T   T
  0.0000000000000000  0.0000000000000000  0.0000000000000000   F   F   F
  0.0045286740595694  0.0030173701340324  0.3649135956661256   T   T   T
  0.2237427398571806  0.1106193853083554  0.2418243851432839   T   T   T
  0.1111111111111143  0.2222222222222214  0.1212321236188600   F   F   F
  0.3333333333333357  0.0000000000000000  0.0000000000000000   F   F   F
  0.3368067235827772  0.0028332474840473  0.3652662493480703   T   T   T
  0.5569305131338443  0.1096119056139380  0.2422805918863008   T   T   T
  0.4444444444444429  0.2222222222222214  0.1212321236188600   F   F   F
  0.6666666666666643  0.0000000000000000  0.0000000000000000   F   F   F
  0.6681723872187423  0.9984194507479534  0.3688970827674826   T   T   T
  0.8895316212350195  0.1100686998711572  0.2423994761289669   T   T   T
  0.7777777777777786  0.2222222222222214  0.1212321236188600   F   F   F
  0.0000000000000000  0.3333333333333357  0.0000000000000000   F   F   F
  0.0048215661725047  0.3298579754620121  0.3651941278095281   T   T   T
  0.2232431134783649  0.4438588822388109  0.2417181553275412   T   T   T
  0.1111111111111143  0.5555555555555571  0.1212321236188600   F   F   F
  0.3333333333333357  0.3333333333333357  0.0000000000000000   F   F   F
  0.3355667840699404  0.3307289025359578  0.3635787091531796   T   T   T
  0.5565960906524237  0.4433554920874697  0.2414555034419951   T   T   T
  0.4444444444444429  0.5555555555555572  0.1212321236188600   F   F   F
  0.6666666666666643  0.3333333333333358  0.0000000000000000   F   F   F
  0.6634141879532794  0.3295549441627283  0.3648203188947672   T   T   T
  0.8901812317943749  0.4440841284096195  0.2412981402010978   T   T   T
  0.7777777777777786  0.5555555555555571  0.1212321236188600   F   F   F
  0.0000000000000000  0.6666666666666643  0.0000000000000000   F   F   F
  0.0012615098955104  0.6646180744047699  0.3656623966814383   T   T   T
  0.2225947659769076  0.7765919543132694  0.2413268352405787   T   T   T
  0.1111111111111143  0.8888888888888857  0.1212321236188600   F   F   F
  0.3333333333333357  0.6666666666666643  0.0000000000000000   F   F   F
  0.3364930242239254  0.6618291664186539  0.3657424196659298   T   T   T
  0.5565529312677668  0.7773146446918600  0.2425558303491887   T   T   T
  0.4444444444444429  0.8888888888888858  0.1212321236188600   F   F   F
  0.6666666666666643  0.6666666666666643  0.0000000000000000   F   F   F
  0.6634103207243451  0.6618521017918348  0.3646766775364275   T   T   T
  0.8902236898837401  0.7767772672092277  0.2411841921571660   T   T   T
  0.7777777777777786  0.8888888888888857  0.1212321236188600   F   F   F

CONTCAR_Pt-6H_CH2O-ads
 H  C  O Pt 
 1.0000000000000000
     7.2749845360693399   -4.2002142802500000    0.0000000000000000
     0.0000000000000000    8.4004285605000000    0.0000000000000000
     0.0000000000000000    0.0000000000000000   18.8589211980000009
   8   1   1  36
Selective dynamics
Direct
  0.6552310292235127  0.5162489520101496  0.4942448501991367   T   T   T
  0.5671283874256364  0.6785173236686365  0.5046568208627410   T   T   T
  0.1009183121493467  0.8871831529910855  0.4144158805028503   T   T   T
  0.7799996136543524  0.2244732780333789  0.4123387643669105   T   T   T
  0.1016113923175084  0.5517152196520119  0.4112779708349537   T   T   T
  0.4710717743052477  0.1949176605509796  0.4179317911762246   T   T   T
  0.4371480818039246  0.8810305615264376  0.4127104473981838   T   T   T
  0.7804392783264352  0.8927197401423190  0.4144158481472733   T   T   T
  0.5543590227294617  0.5566836064826702  0.4770174516143891   T   T   T
  0.3799922322067496  0.4176288678341223  0.4718465054181908   T   T   T
  0.0000000000000000  0.0000000000000000  0.0000000000000000   F   F   F
  0.9943383560543101  0.9997304249762077  0.3659729775420882   T   T   T
  0.2200093947472238  0.1137108498079629  0.2440841623773903   T   T   T
  0.1111111111111143  0.2222222222222214  0.1212321236188600   F   F   F
  0.3333333333333357  0.0000000000000000  0.0000000000000000   F   F   F
  0.3270527690856413  0.9999018938534450  0.3679680501386692   T   T   T
  0.5513759901036758  0.1086588379083914  0.2416867916989852   T   T   T
  0.4444444444444429  0.2222222222222214  0.1212321236188600   F   F   F
  0.6666666666666643  0.0000000000000000  0.0000000000000000   F   F   F
  0.6619231973624645  0.9955114902053678  0.3663975525439885   T   T   T
  0.8852067373102942  0.1092347546871047  0.2420424177131253   T   T   T
  0.7777777777777786  0.2222222222222214  0.1212321236188600   F   F   F
  0.0000000000000000  0.3333333333333357  0.0000000000000000   F   F   F
  0.9959671384675856  0.3303689449093992  0.3642933592330491   T   T   T
  0.2187702039824075  0.4436169066001706  0.2413707452301095   T   T   T
  0.1111111111111143  0.5555555555555571  0.1212321236188600   F   F   F
  0.3333333333333357  0.3333333333333357  0.0000000000000000   F   F   F
  0.3251105651248454  0.3356288095268862  0.3659741327930369   T   T   T
  0.5536763579791963  0.4449020629207928  0.2415802742033139   T   T   T
  0.4444444444444429  0.5555555555555572  0.1212321236188600   F   F   F
  0.6666666666666643  0.3333333333333358  0.0000000000000000   F   F   F
  0.6623444792328942  0.3329193723084217  0.3634255541456067   T   T   T
  0.8853616892649846  0.4445504921491717  0.2410630644097539   T   T   T
  0.7777777777777786  0.5555555555555571  0.1212321236188600   F   F   F
  0.0000000000000000  0.6666666666666643  0.0000000000000000   F   F   F
  0.9884010390655152  0.6632936430433437  0.3641479636523675   T   T   T
  0.2179807229639950  0.7804063572347648  0.2406388894225836   T   T   T
  0.1111111111111143  0.8888888888888857  0.1212321236188600   F   F   F
  0.3333333333333357  0.6666666666666643  0.0000000000000000   F   F   F
  0.3256210322136702  0.6647597996131279  0.3611812976934409   T   T   T
  0.5528089627412591  0.7762621934276984  0.2423877554697158   T   T   T
  0.4444444444444429  0.8888888888888858  0.1212321236188600   F   F   F
  0.6666666666666643  0.6666666666666643  0.0000000000000000   F   F   F
  0.6537674691827554  0.6547401544343141  0.3719826020825803   T   T   T
  0.8834648615670330  0.7764957307296939  0.2428044873229325   T   T   T
  0.7777777777777786  0.8888888888888857  0.1212321236188600   F   F   F

CONTCAR_Pt-6H_CH3OH_to_CH2OH
 H  C  O Pt 
 1.0000000000000000
     7.2749845360693399   -4.2002142802500000    0.0000000000000000
     0.0000000000000000    8.4004285605000000    0.0000000000000000
     0.0000000000000000    0.0000000000000000   18.8589211980000009
  10   1   1  36
Selective dynamics
Direct
  0.3565568807128775  0.2377254319369533  0.5234265703557943   T   T   T
  0.4298392757241873  0.2892730913909514  0.4362740134559953   T   T   T
  0.1812792277507189  0.2833363929983087  0.4900040085265560   T   T   T
  0.4101001790734604  0.5913136111008327  0.4901987677865080   T   T   T
  0.1104808005188772  0.8915752930747955  0.4120635109880795   T   T   T
  0.7775146719434177  0.2234160929823456  0.4139569402947876   T   T   T
  0.1127021475427776  0.5513782029053432  0.4134513553632271   T   T   T
  0.4392455967069635  0.8841022144693061  0.4139101668859019   T   T   T
  0.7730484157371018  0.5521842011303298  0.4121379642302966   T   T   T
  0.7790077203176262  0.8877572660091861  0.4127439182907480   T   T   T
  0.3292829325316186  0.3335159644834734  0.4932568345264298   T   T   T
  0.4387055277948506  0.5084192432376982  0.5176840742270374   T   T   T
  0.0000000000000000  0.0000000000000000  0.0000000000000000   F   F   F
  0.9999755522198034  0.0022788026081184  0.3640758713450954   T   T   T
  0.2212959219577255  0.1098213519490436  0.2417318670243661   T   T   T
  0.1111111111111143  0.2222222222222214  0.1212321236188600   F   F   F
  0.3333333333333357  0.0000000000000000  0.0000000000000000   F   F   F
  0.3313917445074782  0.9992903902271555  0.3635234245202413   T   T   T
  0.5546496863886954  0.1096026386135832  0.2423703404373432   T   T   T
  0.4444444444444429  0.2222222222222214  0.1212321236188600   F   F   F
  0.6666666666666643  0.0000000000000000  0.0000000000000000   F   F   F
  0.6644621856641785  0.9978947926754123  0.3683351038645639   T   T   T
  0.8868529684026579  0.1094503777949647  0.2420209549654900   T   T   T
  0.7777777777777786  0.2222222222222214  0.1212321236188600   F   F   F
  0.0000000000000000  0.3333333333333357  0.0000000000000000   F   F   F
  0.9984222558731862  0.3294850722291399  0.3646282453464063   T   T   T
  0.2233720030710234  0.4411743415919100  0.2442084344240962   T   T   T
  0.1111111111111143  0.5555555555555571  0.1212321236188600   F   F   F
  0.3333333333333357  0.3333333333333357  0.0000000000000000   F   F   F
  0.3292241944238524  0.3323557780897239  0.3686481435846550   T   T   T
  0.5547807052416588  0.4424627640745762  0.2418316184892034   T   T   T
  0.4444444444444429  0.5555555555555572  0.1212321236188600   F   F   F
  0.6666666666666643  0.3333333333333358  0.0000000000000000   F   F   F
  0.6604030701617989  0.3297999644558866  0.3660739032471886   T   T   T
  0.8881298680405147  0.4432240897364884  0.2412201154671782   T   T   T
  0.7777777777777786  0.5555555555555571  0.1212321236188600   F   F   F
  0.0000000000000000  0.6666666666666643  0.0000000000000000   F   F   F
  0.9973610670014298  0.6641533069545184  0.3654931647906765   T   T   T
  0.2203907378262180  0.7746492476709268  0.2409564198236126   T   T   T
  0.1111111111111143  0.8888888888888857  0.1212321236188600   F   F   F
  0.3333333333333357  0.6666666666666643  0.0000000000000000   F   F   F
  0.3325931629980388  0.6627258261316898  0.3665987338774747   T   T   T
  0.5536147576497138  0.7768016081381556  0.2421016998567590   T   T   T
  0.4444444444444429  0.8888888888888858  0.1212321236188600   F   F   F
  0.6666666666666643  0.6666666666666643  0.0000000000000000   F   F   F
  0.6611505416604175  0.6639637761972440  0.3627371274275376   T   T   T
  0.8887138939409455  0.7763282611322426  0.2407813468599914   T   T   T
  0.7777777777777786  0.8888888888888857  0.1212321236188600   F   F   F

CONTCAR_Pt-6H_CH2OH_to_CH2O
 H  C  O Pt 
 1.0000000000000000
     7.2749845360693399   -4.2002142802500000    0.0000000000000000
     0.0000000000000000    8.4004285605000000    0.0000000000000000
     0.0000000000000000    0.0000000000000000   18.8589211980000009
   9   1   1  36
Selective dynamics
Direct
  0.5112680537549323  0.1800734072521877  0.4956038764762680   T   T   T
  0.5670051764020858  0.5828755315810807  0.4421907109395518   T   T   T
  0.6956668172473341  0.4238973044145434  0.5038091022545109   T   T   T
  0.1058547357188376  0.8847500472283137  0.4124783839451350   T   T   T
  0.7744520856206746  0.2174861164654686  0.4139409071103891   T   T   T
  0.0953356746726544  0.2153085643151444  0.4129438545232463   T   T   T
  0.1055254786889227  0.5558322298747306  0.4131588693670558   T   T   T
  0.4356967071465962  0.8830757553760660  0.4122533463108380   T   T   T
  0.7707671936302548  0.8808739351527779  0.4139808770550166   T   T   T
  0.5650512797577808  0.3234526852759426  0.4785146087541826   T   T   T
  0.4369518450083945  0.3758340698004292  0.4774320336963813   T   T   T
  0.0000000000000000  0.0000000000000000  0.0000000000000000   F   F   F
  0.9932828029292994  0.9959838079529280  0.3669463955857684   T   T   T
  0.2182575917052403  0.1104339693242971  0.2424648722024079   T   T   T
  0.1111111111111143  0.2222222222222214  0.1212321236188600   F   F   F
  0.3333333333333357  0.0000000000000000  0.0000000000000000   F   F   F
  0.3254691323550974  0.9956294530638320  0.3619664759826569   T   T   T
  0.5521745111901193  0.1100488285237826  0.2422934808607076   T   T   T
  0.4444444444444429  0.2222222222222214  0.1212321236188600   F   F   F
  0.6666666666666643  0.0000000000000000  0.0000000000000000   F   F   F
  0.6581191627830282  0.9966030731704947  0.3660474278959264   T   T   T
  0.8846074710570904  0.1093052828807069  0.2425979984877876   T   T   T
  0.7777777777777786  0.2222222222222214  0.1212321236188600   F   F   F
  0.0000000000000000  0.3333333333333357  0.0000000000000000   F   F   F
  0.9928390247294154  0.3320284123924082  0.3673450033043084   T   T   T
  0.2183499908127200  0.4401633737282530  0.2430304268775812   T   T   T
  0.1111111111111143  0.5555555555555571  0.1212321236188600   F   F   F
  0.3333333333333357  0.3333333333333357  0.0000000000000000   F   F   F
  0.3328523626923389  0.3321527988047919  0.3669932351551059   T   T   T
  0.5537870862366554  0.4427085614001878  0.2418915476373340   T   T   T
  0.4444444444444429  0.5555555555555572  0.1212321236188600   F   F   F
  0.6666666666666643  0.3333333333333358  0.0000000000000000   F   F   F
  0.6532051307862731  0.3304780627754357  0.3714217770622013   T   T   T
  0.8834031286932463  0.4407338013132252  0.2430575763750308   T   T   T
  0.7777777777777786  0.5555555555555571  0.1212321236188600   F   F   F
  0.0000000000000000  0.6666666666666643  0.0000000000000000   F   F   F
  0.9871496435336372  0.6604081449906665  0.3635205240483793   T   T   T
  0.2167487107365098  0.7738636639422203  0.2396894775537753   T   T   T
  0.1111111111111143  0.8888888888888857  0.1212321236188600   F   F   F
  0.3333333333333357  0.6666666666666643  0.0000000000000000   F   F   F
  0.3266002251548017  0.6617880023146147  0.3633694411863431   T   T   T
  0.5512326857034774  0.7759904056438934  0.2412708917816651   T   T   T
  0.4444444444444429  0.8888888888888858  0.1212321236188600   F   F   F
  0.6666666666666643  0.6666666666666643  0.0000000000000000   F   F   F
  0.6574379442437370  0.6622802675852112  0.3656136968626054   T   T   T
  0.8843931508149611  0.7761109479331023  0.2418924632380511   T   T   T
  0.7777777777777786  0.8888888888888857  0.1212321236188600   F   F   F

CONTCAR_Pt-6H_CH2OH-ads
 H  C  O Pt 
 1.0000000000000000
     7.2749845360693399   -4.2002142802500000    0.0000000000000000
     0.0000000000000000    8.4004285605000000    0.0000000000000000
     0.0000000000000000    0.0000000000000000   18.8589211980000009
   9   1   1  36
Selective dynamics
Direct
  0.2032680191418734  0.6491072759052118  0.5024086803798090   T   T   T
  0.4452576104887945  0.7124166027134549  0.5095367132282520   T   T   T
  0.1424044416535321  0.3522952917612587  0.4922640439202671   T   T   T
  0.1083035931835316  0.8868941767053824  0.4127210340622240   T   T   T
  0.7884882488950800  0.2282509468850905  0.4130788243460800   T   T   T
  0.4447507968467582  0.2251288856713481  0.4125978032429077   T   T   T
  0.4496139596621255  0.8982812668877951  0.4130791792414500   T   T   T
  0.7797196519585069  0.5585652884629574  0.4131234944484671   T   T   T
  0.7800191703690360  0.8869137743146127  0.4127168810477474   T   T   T
  0.3096515360768963  0.6150206898771425  0.4880238464639783   T   T   T
  0.2678054336040002  0.4399812376506639  0.5084435596840963   T   T   T
  0.0000000000000000  0.0000000000000000  0.0000000000000000   F   F   F
  0.0030418797443162  0.0046579983457702  0.3641717167423273   T   T   T
  0.2226776863114193  0.1099756455994140  0.2410302667673654   T   T   T
  0.1111111111111143  0.2222222222222214  0.1212321236188600   F   F   F
  0.3333333333333357  0.0000000000000000  0.0000000000000000   F   F   F
  0.3322343788107198  0.9997772719791995  0.3670489281640241   T   T   T
  0.5561176498808803  0.1109945927100747  0.2428492369256665   T   T   T
  0.4444444444444429  0.2222222222222214  0.1212321236188600   F   F   F
  0.6666666666666643  0.0000000000000000  0.0000000000000000   F   F   F
  0.6692065976319864  0.0000496252381044  0.3668809331118074   T   T   T
  0.8886579081809414  0.1102998386859767  0.2410508270233606   T   T   T
  0.7777777777777786  0.2222222222222214  0.1212321236188600   F   F   F
  0.0000000000000000  0.3333333333333357  0.0000000000000000   F   F   F
  0.0055412166699217  0.3351525790310915  0.3621959885502682   T   T   T
  0.2242173154255492  0.4481408305529619  0.2418579038724354   T   T   T
  0.1111111111111143  0.5555555555555571  0.1212321236188600   F   F   F
  0.3333333333333357  0.3333333333333357  0.0000000000000000   F   F   F
  0.3310481501449832  0.3356258754243163  0.3614603175019253   T   T   T
  0.5570545620160099  0.4448775426966118  0.2413732341274286   T   T   T
  0.4444444444444429  0.5555555555555572  0.1212321236188600   F   F   F
  0.6666666666666643  0.3333333333333358  0.0000000000000000   F   F   F
  0.6686219391351559  0.3352725897869078  0.3678539173699032   T   T   T
  0.8887793293832905  0.4451662933401150  0.2413334878097921   T   T   T
  0.7777777777777786  0.5555555555555571  0.1212321236188600   F   F   F
  0.0000000000000000  0.6666666666666643  0.0000000000000000   F   F   F
  0.0033136360283214  0.6644187069378277  0.3638102736247839   T   T   T
  0.2245812026336039  0.7777498136411847  0.2438159892774344   T   T   T
  0.1111111111111143  0.8888888888888857  0.1212321236188600   F   F   F
  0.3333333333333357  0.6666666666666643  0.0000000000000000   F   F   F
  0.3294565888000879  0.6553057360916809  0.3773062674796360   T   T   T
  0.5539823394767966  0.7776711151946731  0.2438630769502241   T   T   T
  0.4444444444444429  0.8888888888888858  0.1212321236188600   F   F   F
  0.6666666666666643  0.6666666666666643  0.0000000000000000   F   F   F
  0.6630025865682306  0.6645730066021136  0.3640563047225234   T   T   T
  0.8893261079811375  0.7778823693902999  0.2407625456193280   T   T   T
  0.7777777777777786  0.8888888888888857  0.1212321236188600   F   F   F

CONTCAR_Pt-6H_CH3O_to_CH2O
 H  C  O Pt 
 1.0000000000000000
     7.2749845360693399   -4.2002142802500000    0.0000000000000000
     0.0000000000000000    8.4004285605000000    0.0000000000000000
     0.0000000000000000    0.0000000000000000   18.8589211980000009
   9   1   1  36
Selective dynamics
Direct
  0.4362374267037165  0.1570595486531902  0.4993220096327353   T   T   T
  0.6520291873337863  0.3697192348495257  0.4545518086161440   T   T   T
  0.5748858228681866  0.3764653964893084  0.5515095523538386   T   T   T
  0.1175801306066263  0.8911748607852703  0.4137715957878227   T   T   T
  0.7799434807786180  0.2201070884721620  0.4123135451249809   T   T   T
  0.0727094165396177  0.2023251658430316  0.4184458657051484   T   T   T
  0.1175309974990016  0.5607981536164354  0.4133021137959089   T   T   T
  0.4457597425905909  0.8897656585155357  0.4127479505362646   T   T   T
  0.7760137219311221  0.8804010673460716  0.4130779411537384   T   T   T
  0.4811909334517433  0.3040848046388150  0.5066412270481234   T   T   T
  0.3856346180620916  0.3714062177516716  0.4823532138852683   T   T   T
  0.0000000000000000  0.0000000000000000  0.0000000000000000   F   F   F
  0.0038381680923709  0.0010251953257574  0.3683070224937278   T   T   T
  0.2240714586497518  0.1137003408084340  0.2431588634167691   T   T   T
  0.1111111111111143  0.2222222222222214  0.1212321236188600   F   F   F
  0.3333333333333357  0.0000000000000000  0.0000000000000000   F   F   F
  0.3380057419681549  0.0040345190561371  0.3633693988506684   T   T   T
  0.5588285520677970  0.1134998257867340  0.2430703161809776   T   T   T
  0.4444444444444429  0.2222222222222214  0.1212321236188600   F   F   F
  0.6666666666666643  0.0000000000000000  0.0000000000000000   F   F   F
  0.6685054614035515  0.9993493452068765  0.3666284644955697   T   T   T
  0.8910562546462263  0.1124007627161546  0.2428615211309697   T   T   T
  0.7777777777777786  0.2222222222222214  0.1212321236188600   F   F   F
  0.0000000000000000  0.3333333333333357  0.0000000000000000   F   F   F
  0.0057662232832215  0.3362258464234686  0.3679146021782205   T   T   T
  0.2236733338993647  0.4449762250924161  0.2422233160488142   T   T   T
  0.1111111111111143  0.5555555555555571  0.1212321236188600   F   F   F
  0.3333333333333357  0.3333333333333357  0.0000000000000000   F   F   F
  0.3437541554333249  0.3397316648954175  0.3663798711951322   T   T   T
  0.5566991336744180  0.4436178194967158  0.2415168639657260   T   T   T
  0.4444444444444429  0.5555555555555572  0.1212321236188600   F   F   F
  0.6666666666666643  0.3333333333333358  0.0000000000000000   F   F   F
  0.6692674307444819  0.3411774583055567  0.3693356751570309   T   T   T
  0.8902818104570694  0.4445883817162978  0.2429254352669931   T   T   T
  0.7777777777777786  0.5555555555555571  0.1212321236188600   F   F   F
  0.0000000000000000  0.6666666666666643  0.0000000000000000   F   F   F
  0.0015998217432251  0.6678313346272000  0.3639617979194849   T   T   T
  0.2238009133628727  0.7788808722073911  0.2399535980192835   T   T   T
  0.1111111111111143  0.8888888888888857  0.1212321236188600   F   F   F
  0.3333333333333357  0.6666666666666643  0.0000000000000000   F   F   F
  0.3390374441482990  0.6668663188738644  0.3634894991688216   T   T   T
  0.5571753327978655  0.7797880152439640  0.2407217148176130   T   T   T
  0.4444444444444429  0.8888888888888858  0.1212321236188600   F   F   F
  0.6666666666666643  0.6666666666666643  0.0000000000000000   F   F   F
  0.6691073976852909  0.6657817660861899  0.3607189473353369   T   T   T
  0.8930316357036465  0.7805414099449157  0.2410161709619348   T   T   T
  0.7777777777777786  0.8888888888888857  0.1212321236188600   F   F   F

CONTCAR_Pt-6H_CH3OH_to_CH3O
 H  C  O Pt 
 1.0000000000000000
     7.2749845360693399   -4.2002142802500000    0.0000000000000000
     0.0000000000000000    8.4004285605000000    0.0000000000000000
     0.0000000000000000    0.0000000000000000   18.8589211980000009
  10   1   1  36
Selective dynamics
Direct
  0.3475196461227583  0.4351243079401316  0.5744060681737777   T   T   T
  0.5427663533007767  0.5159692361791949  0.5163457642145164   T   T   T
  0.3819027184651262  0.5953533125653448  0.5047839897579071   T   T   T
  0.0789987481858434  0.3349401610176670  0.4454409678049848   T   T   T
  0.1083733280631460  0.8885554521290482  0.4132698075897093   T   T   T
  0.7861568941416868  0.2260544837881749  0.4144816812896962   T   T   T
  0.4705948495393724  0.1929856916527909  0.4207097256598114   T   T   T
  0.4389096443116230  0.8768009117379176  0.4126705046893105   T   T   T
  0.7779072109015945  0.5575155593909612  0.4132871076158449   T   T   T
  0.7782357964781574  0.8862906170863878  0.4127345667827019   T   T   T
  0.3958461342061650  0.4751110439749899  0.5192647331878203   T   T   T
  0.2849613542142979  0.3199115953473090  0.4767810469410708   T   T   T
  0.0000000000000000  0.0000000000000000  0.0000000000000000   F   F   F
  0.0008960761471381  0.0010860323407785  0.3627725286482623   T   T   T
  0.2232716171436424  0.1122826575046282  0.2432252960526183   T   T   T
  0.1111111111111143  0.2222222222222214  0.1212321236188600   F   F   F
  0.3333333333333357  0.0000000000000000  0.0000000000000000   F   F   F
  0.3320320353936715  0.9983302826607832  0.3681642324929118   T   T   T
  0.5550607198682566  0.1110518299020123  0.2430427639190336   T   T   T
  0.4444444444444429  0.2222222222222214  0.1212321236188600   F   F   F
  0.6666666666666643  0.0000000000000000  0.0000000000000000   F   F   F
  0.6666000258915475  0.9969396047849026  0.3668975617212504   T   T   T
  0.8878600902094749  0.1113126992346199  0.2423251797982016   T   T   T
  0.7777777777777786  0.2222222222222214  0.1212321236188600   F   F   F
  0.0000000000000000  0.3333333333333357  0.0000000000000000   F   F   F
  0.0048464684748968  0.3354958592387228  0.3682049078381358   T   T   T
  0.2201379925227748  0.4428698988090791  0.2416654539912411   T   T   T
  0.1111111111111143  0.5555555555555571  0.1212321236188600   F   F   F
  0.3333333333333357  0.3333333333333357  0.0000000000000000   F   F   F
  0.3304588775860397  0.3381740779972545  0.3688289937468125   T   T   T
  0.5527160020152906  0.4420824966116825  0.2438175496742976   T   T   T
  0.4444444444444429  0.5555555555555572  0.1212321236188600   F   F   F
  0.6666666666666643  0.3333333333333358  0.0000000000000000   F   F   F
  0.6652444644993007  0.3319835083635460  0.3688321274864811   T   T   T
  0.8868173781560197  0.4425865151976667  0.2426488170134948   T   T   T
  0.7777777777777786  0.5555555555555571  0.1212321236188600   F   F   F
  0.0000000000000000  0.6666666666666643  0.0000000000000000   F   F   F
  0.0008199782278284  0.6635428495022382  0.3635919094768361   T   T   T
  0.2212526331834395  0.7796273895755153  0.2410867388403383   T   T   T
  0.1111111111111143  0.8888888888888857  0.1212321236188600   F   F   F
  0.3333333333333357  0.6666666666666643  0.0000000000000000   F   F   F
  0.3301347021264211  0.6620219044460143  0.3610138113982378   T   T   T
  0.5556978416477415  0.7779589294433834  0.2410301756640436   T   T   T
  0.4444444444444429  0.8888888888888858  0.1212321236188600   F   F   F
  0.6666666666666643  0.6666666666666643  0.0000000000000000   F   F   F
  0.6622516571485606  0.6635419751177584  0.3640187583509878   T   T   T
  0.8879807801472961  0.7768448052664692  0.2401974361736363   T   T   T
  0.7777777777777786  0.8888888888888857  0.1212321236188600   F   F   F

CONTCAR_Pt-7H
 H Pt 
 1.0000000000000000
     7.2749845360693444   -4.2002142802499982    0.0000000000000000
     0.0000000000000000    8.4004285605000000    0.0000000000000000
     0.0000000000000000    0.0000000000000000   18.8589211980000044
   7  36
Selective dynamics
Direct
  0.4508251960897311  0.5585129068600549  0.4136333179417927   T   T   T
  0.1032995133414306  0.8847893500025382  0.4137881755248981   T   T   T
  0.7730514221196106  0.2196164011671941  0.4133711301297049   T   T   T
  0.1061101224924584  0.2160769498049941  0.4139687109378726   T   T   T
  0.1060260049112375  0.5562879474817586  0.4139347188216673   T   T   T
  0.4473045274020362  0.2241883404652098  0.4142020890946342   T   T   T
  0.4472371830091595  0.8893619806276793  0.4141749847532092   T   T   T
  0.0000000000000000  0.0000000000000000  0.0000000000000000   F   F   F
  0.9924261688517377  0.9945464814626184  0.3653103201228188   T   T   T
  0.2221424257655532  0.1111347880344727  0.2424233818344312   T   T   T
  0.1111111111111143  0.2222222222222214  0.1212321236188600   F   F   F
  0.3333333333333356  0.0000000000000000  0.0000000000000000   F   F   F
  0.3312659341888178  0.9987428523006303  0.3669166884543958   T   T   T
  0.5538001893740794  0.1100637042090156  0.2415268186216314   T   T   T
  0.4444444444444429  0.2222222222222214  0.1212321236188600   F   F   F
  0.6666666666666643  0.0000000000000000  0.0000000000000000   F   F   F
  0.6672501072266396  0.9965082296293982  0.3644513531640712   T   T   T
  0.8885375906791713  0.1112306234632728  0.2422060260769720   T   T   T
  0.7777777777777786  0.2222222222222214  0.1212321236188600   F   F   F
  0.0000000000000000  0.3333333333333357  0.0000000000000000   F   F   F
  0.9967261926169799  0.3315318440681292  0.3682222576465566   T   T   T
  0.2211872462862832  0.4437137340855741  0.2430437932003242   T   T   T
  0.1111111111111143  0.5555555555555571  0.1212321236188600   F   F   F
  0.3333333333333356  0.3333333333333356  0.0000000000000000   F   F   F
  0.3332262176817906  0.3331924524253140  0.3679498451728587   T   T   T
  0.5533398584478201  0.4425671427702960  0.2413288526039752   T   T   T
  0.4444444444444429  0.5555555555555571  0.1212321236188600   F   F   F
  0.6666666666666643  0.3333333333333356  0.0000000000000000   F   F   F
  0.6672458725278139  0.3370359368998435  0.3644625285865095   T   T   T
  0.8884956655970938  0.4436380043186545  0.2421949701851764   T   T   T
  0.7777777777777786  0.5555555555555571  0.1212321236188600   F   F   F
  0.0000000000000000  0.6666666666666643  0.0000000000000000   F   F   F
  0.9924037741255416  0.6641708794671924  0.3652753691371869   T   T   T
  0.2220994566789359  0.7772908043268052  0.2424045111805667   T   T   T
  0.1111111111111143  0.8888888888888857  0.1212321236188600   F   F   F
  0.3333333333333356  0.6666666666666643  0.0000000000000000   F   F   F
  0.3332331621192681  0.6662529192905872  0.3678703293571671   T   T   T
  0.5533775581930569  0.7771663762630068  0.2413113178395629   T   T   T
  0.4444444444444429  0.8888888888888856  0.1212321236188600   F   F   F
  0.6666666666666643  0.6666666666666642  0.0000000000000000   F   F   F
  0.6695090075878727  0.6678651603571925  0.3620005455817132   T   T   T
  0.8889626158646087  0.7777183839189149  0.2409672650173757   T   T   T
  0.7777777777777786  0.8888888888888857  0.1212321236188600   F   F   F

CONTCAR_Pd-7H-ads
 H Pd 
 1.0000000000000000
     7.2198710168539417   -4.1683944750949982    0.0000000000000000
     0.0000000000000000    8.3367889501899999    0.0000000000000000
     0.0000000000000000    0.0000000000000000   18.8069596736999998
   7  36
Selective dynamics
Direct
  0.4528802465447141  0.5596936915158963  0.4059800538091904   T   T   T
  0.1051833701827825  0.8859326399444681  0.4060897913871241   T   T   T
  0.7743339330676768  0.2204096739452545  0.4056639756893924   T   T   T
  0.1077410056166640  0.2174054181010398  0.4059647973043771   T   T   T
  0.1077991960802532  0.5570428752179128  0.4059737729229526   T   T   T
  0.4486964995986183  0.2249588060451370  0.4067215372706859   T   T   T
  0.4484922637673729  0.8902733046565922  0.4067334252601342   T   T   T
  0.0000000000000000  0.0000000000000000  0.0000000000000000   F   F   F
  0.9957149476757264  0.9969248372729673  0.3620936383973314   T   T   T
  0.2227439628338214  0.1113638812735746  0.2411145493893045   T   T   T
  0.1111111111111143  0.2222222222222214  0.1206461117201556   F   F   F
  0.3333333333333358  0.0000000000000000  0.0000000000000000   F   F   F
  0.3326053618279666  0.9996069657271147  0.3645834421022811   T   T   T
  0.5546470623235918  0.1105963938092375  0.2408615641744465   T   T   T
  0.4444444444444429  0.2222222222222214  0.1206461117201556   F   F   F
  0.6666666666666643  0.0000000000000001  0.0000000000000000   F   F   F
  0.6677483177183113  0.9983505164570359  0.3623405779304523   T   T   T
  0.8888436270321055  0.1111288441233678  0.2406984754760002   T   T   T
  0.7777777777777786  0.2222222222222214  0.1206461117201556   F   F   F
  0.0000000000000000  0.3333333333333357  0.0000000000000000   F   F   F
  0.9989420133473499  0.3327862543553878  0.3635730560255629   T   T   T
  0.2222228399279179  0.4443931756375353  0.2411740569178538   T   T   T
  0.1111111111111143  0.5555555555555571  0.1206461117201556   F   F   F
  0.3333333333333358  0.3333333333333358  0.0000000000000000   F   F   F
  0.3339681137508743  0.3337985905606403  0.3641562983908551   T   T   T
  0.5550378464366282  0.4437011317273064  0.2405373557884924   T   T   T
  0.4444444444444429  0.5555555555555571  0.1206461117201556   F   F   F
  0.6666666666666643  0.3333333333333358  0.0000000000000000   F   F   F
  0.6678014610369177  0.3359652370159470  0.3623027904652879   T   T   T
  0.8888774880971464  0.4443406264338828  0.2406948651937524   T   T   T
  0.7777777777777786  0.5555555555555571  0.1206461117201556   F   F   F
  0.0000000000000000  0.6666666666666643  0.0000000000000000   F   F   F
  0.9957908143843376  0.6654515191327905  0.3620785439674395   T   T   T
  0.2227777794036017  0.7779839750367296  0.2411068320155729   T   T   T
  0.1111111111111143  0.8888888888888857  0.1206461117201556   F   F   F
  0.3333333333333358  0.6666666666666643  0.0000000000000000   F   F   F
  0.3339732676829246  0.6667295509344255  0.3641567461278216   T   T   T
  0.5550463287187035  0.7779150933010347  0.2405477176987378   T   T   T
  0.4444444444444429  0.8888888888888857  0.1206461117201556   F   F   F
  0.6666666666666643  0.6666666666666644  0.0000000000000000   F   F   F
  0.6695247225450305  0.6680305497620976  0.3605126573044699   T   T   T
  0.8889334178866420  0.7777565847378533  0.2400355153504262   T   T   T
  0.7777777777777786  0.8888888888888856  0.1206461117201556   F   F   F

CONTCAR_Pd-6H_CH3O-ads
 H  C  O Pd 
 1.0000000000000000
     7.2198710168539399   -4.1683944750949999    0.0000000000000000
     0.0000000000000000    8.3367889501899999    0.0000000000000000
     0.0000000000000000    0.0000000000000000   18.8069596736999998
   9   1   1  36
Selective dynamics
Direct
  0.9738412410678261  0.1492321510889073  0.5327386570159226   T   T   T
  0.1950044341742587  0.1608446106442888  0.5314678202914159   T   T   T
  0.1834830576435759  0.3706131055885677  0.5315294154243662   T   T   T
  0.4474548939594563  0.5561288862604032  0.4055716058795399   T   T   T
  0.1166216142216582  0.8869734861854509  0.4044708694826545   T   T   T
  0.1093415971826763  0.5560740333080298  0.4055689396581419   T   T   T
  0.4483392227354958  0.8958558817129273  0.4050468753250884   T   T   T
  0.7713311256025902  0.8871982086476401  0.4045119695528564   T   T   T
  0.7731043753070268  0.5455444712535602  0.4068492347017467   T   T   T
  0.1166682060544496  0.2265125769427628  0.5123810087040492   T   T   T
  0.1135615461276108  0.2247517382766919  0.4367389202094933   T   T   T
  0.0000000000000000  0.0000000000000000  0.0000000000000000   F   F   F
  0.9980910932028763  0.9952275452291449  0.3621253466458473   T   T   T
  0.2224401900162932  0.1112758716640571  0.2395844366503870   T   T   T
  0.1111111111111143  0.2222222222222214  0.1206461117201556   F   F   F
  0.3333333333333357  0.0000000000000000  0.0000000000000000   F   F   F
  0.3363763906038130  0.0033791520833398  0.3603163816324487   T   T   T
  0.5559916779680089  0.1113825030409096  0.2396278756447116   T   T   T
  0.4444444444444429  0.2222222222222214  0.1206461117201556   F   F   F
  0.6666666666666643  0.0000000000000000  0.0000000000000000   F   F   F
  0.6678220533652885  0.0033964366041936  0.3603389256609946   T   T   T
  0.8893571614861997  0.1112487062494302  0.2396156298192164   T   T   T
  0.7777777777777786  0.2222222222222214  0.1206461117201556   F   F   F
  0.0000000000000000  0.3333333333333357  0.0000000000000000   F   F   F
  0.9946637455524864  0.3341238690374725  0.3618635434397335   T   T   T
  0.2225876524080988  0.4447080301673792  0.2398845486199110   T   T   T
  0.1111111111111143  0.5555555555555571  0.1206461117201556   F   F   F
  0.3333333333333357  0.3333333333333357  0.0000000000000000   F   F   F
  0.3403500625348910  0.3342112943299698  0.3617453200832940   T   T   T
  0.5538106794409693  0.4436326360863969  0.2420270615028893   T   T   T
  0.4444444444444429  0.5555555555555570  0.1206461117201556   F   F   F
  0.6666666666666643  0.3333333333333357  0.0000000000000000   F   F   F
  0.6656919048593751  0.3304722612485790  0.3609256393543492   T   T   T
  0.8903749119933485  0.4436068341252314  0.2419708841645586   T   T   T
  0.7777777777777786  0.5555555555555571  0.1206461117201556   F   F   F
  0.0000000000000000  0.6666666666666643  0.0000000000000000   F   F   F
  0.9989656663579003  0.6651456873671606  0.3640711480396527   T   T   T
  0.2216632133318969  0.7770568353436332  0.2404386930963837   T   T   T
  0.1111111111111143  0.8888888888888857  0.1206461117201556   F   F   F
  0.3333333333333357  0.6666666666666643  0.0000000000000000   F   F   F
  0.3346405230395451  0.6685235448907741  0.3627512974613628   T   T   T
  0.5557992146402234  0.7770158326810500  0.2404274348193199   T   T   T
  0.4444444444444429  0.8888888888888856  0.1206461117201556   F   F   F
  0.6666666666666643  0.6666666666666643  0.0000000000000000   F   F   F
  0.6670044064742728  0.6652759373357154  0.3641016126636771   T   T   T
  0.8899157778550620  0.7793469313407824  0.2419378748070954   T   T   T
  0.7777777777777786  0.8888888888888857  0.1206461117201556   F   F   F

CONTCAR_Pd-6H_CH2OH_to_CH2O
 H  C  O Pd 
 1.0000000000000000
     7.2198710168539399   -4.1683944750949999    0.0000000000000000
     0.0000000000000000    8.3367889501899999    0.0000000000000000
     0.0000000000000000    0.0000000000000000   18.8069596736999998
   9   1   1  36
Selective dynamics
Direct
  0.5500432119636436  0.2123640432674990  0.4990808284706071   T   T   T
  0.5054550793548311  0.5511723396796163  0.4253807564139255   T   T   T
  0.7266982016281446  0.4655608992582333  0.4899967414240822   T   T   T
  0.1076130392554951  0.8833652538039081  0.4053865029626552   T   T   T
  0.7755077538952221  0.2182675601209945  0.4064416477392885   T   T   T
  0.1044706541300370  0.2184754585528193  0.4042489077098666   T   T   T
  0.1069708700978453  0.5548017829470627  0.4059536351987366   T   T   T
  0.4368554101436692  0.8842615639151967  0.4059913584802811   T   T   T
  0.7723678509396058  0.8812174886971218  0.4064889916683079   T   T   T
  0.5860840688757745  0.3498828263731396  0.4780486347357472   T   T   T
  0.4496515008359886  0.3862812311479147  0.4773759503637606   T   T   T
  0.0000000000000000  0.0000000000000000  0.0000000000000000   F   F   F
  0.9956739695414961  0.9960267906388764  0.3626264777375677   T   T   T
  0.2206551486542301  0.1103854840600287  0.2409058891473853   T   T   T
  0.1111111111111143  0.2222222222222214  0.1206461117201556   F   F   F
  0.3333333333333357  0.0000000000000000  0.0000000000000000   F   F   F
  0.3287299987789549  0.9957210618910158  0.3613547050349685   T   T   T
  0.5537268256256386  0.1103504092563693  0.2417288548896045   T   T   T
  0.4444444444444429  0.2222222222222214  0.1206461117201556   F   F   F
  0.6666666666666643  0.0000000000000000  0.0000000000000000   F   F   F
  0.6619331257857013  0.9964569348934190  0.3635765129314298   T   T   T
  0.8861095235332365  0.1092231766076850  0.2407228958592397   T   T   T
  0.7777777777777786  0.2222222222222214  0.1206461117201556   F   F   F
  0.0000000000000000  0.3333333333333357  0.0000000000000000   F   F   F
  0.9948620074996538  0.3306140760526862  0.3626501978848924   T   T   T
  0.2206174870202846  0.4418085240714822  0.2414793270055902   T   T   T
  0.1111111111111143  0.5555555555555571  0.1206461117201556   F   F   F
  0.3333333333333357  0.3333333333333357  0.0000000000000000   F   F   F
  0.3328009715547104  0.3300923215108825  0.3636198741362697   T   T   T
  0.5545862016610558  0.4421324650857633  0.2406429091104599   T   T   T
  0.4444444444444429  0.5555555555555570  0.1206461117201556   F   F   F
  0.6666666666666643  0.3333333333333357  0.0000000000000000   F   F   F
  0.6570950060905622  0.3307233309932830  0.3689063356192764   T   T   T
  0.8852774428333544  0.4420931714318369  0.2415947019962180   T   T   T
  0.7777777777777786  0.5555555555555571  0.1206461117201556   F   F   F
  0.0000000000000000  0.6666666666666643  0.0000000000000000   F   F   F
  0.9925092584889593  0.6615092351075772  0.3620526451061630   T   T   T
  0.2200081520429539  0.7748497331701509  0.2403381646285251   T   T   T
  0.1111111111111143  0.8888888888888857  0.1206461117201556   F   F   F
  0.3333333333333357  0.6666666666666643  0.0000000000000000   F   F   F
  0.3308901631323316  0.6614227146129450  0.3639796004059939   T   T   T
  0.5521026686879134  0.7763844373013392  0.2403483734129770   T   T   T
  0.4444444444444429  0.8888888888888856  0.1206461117201556   F   F   F
  0.6666666666666643  0.6666666666666643  0.0000000000000000   F   F   F
  0.6614793228308903  0.6637431025660424  0.3600306276039525   T   T   T
  0.8877236917336202  0.7762817135795759  0.2400605483265312   T   T   T
  0.7777777777777786  0.8888888888888857  0.1206461117201556   F   F   F

CONTCAR_Pd-6H_CH2O-ads
 H  C  O Pd 
 1.0000000000000000
     7.2198710168539399   -4.1683944750949999    0.0000000000000000
     0.0000000000000000    8.3367889501899999    0.0000000000000000
     0.0000000000000000    0.0000000000000000   18.8069596736999998
   8   1   1  36
Selective dynamics
Direct
  0.6139492240752348  0.7582518285930517  0.4915823354284720   T   T   T
  0.6120432883975857  0.5322192838219328  0.4975904451077741   T   T   T
  0.1005534356461199  0.8908401954745607  0.4057964238565201   T   T   T
  0.7735379750512305  0.2145445451109716  0.4047448702676913   T   T   T
  0.0926267026083159  0.5452497295371886  0.4031183456718792   T   T   T
  0.4369335436768369  0.2188530656714435  0.4051841834761690   T   T   T
  0.4417765109371385  0.8896084367428907  0.4041664849063020   T   T   T
  0.7764716995454451  0.5503846766105231  0.4042503607792520   T   T   T
  0.5530156479784446  0.6126325669981740  0.4741979874129388   T   T   T
  0.3741459684553443  0.5216880182175345  0.4616330830921188   T   T   T
  0.0000000000000000  0.0000000000000000  0.0000000000000000   F   F   F
  0.9900905630798481  0.9965888573560227  0.3606898590760463   T   T   T
  0.2211474331185374  0.1122633501063758  0.2417486105060609   T   T   T
  0.1111111111111143  0.2222222222222214  0.1206461117201556   F   F   F
  0.3333333333333357  0.0000000000000000  0.0000000000000000   F   F   F
  0.3257653136602189  0.9969077080177567  0.3633923963273201   T   T   T
  0.5522131135622544  0.1091449450421945  0.2401410392888066   T   T   T
  0.4444444444444429  0.2222222222222214  0.1206461117201556   F   F   F
  0.6666666666666643  0.0000000000000000  0.0000000000000000   F   F   F
  0.6622240649893077  0.9942883852152612  0.3605961341753674   T   T   T
  0.8857472641129891  0.1087469382157680  0.2393773288128285   T   T   T
  0.7777777777777786  0.2222222222222214  0.1206461117201556   F   F   F
  0.0000000000000000  0.3333333333333357  0.0000000000000000   F   F   F
  0.9924489227919787  0.3259815469218236  0.3596300236234720   T   T   T
  0.2202366942853398  0.4430195226864920  0.2403184254194363   T   T   T
  0.1111111111111143  0.5555555555555571  0.1206461117201556   F   F   F
  0.3333333333333357  0.3333333333333357  0.0000000000000000   F   F   F
  0.3219935530341236  0.3281778084111700  0.3645636362369883   T   T   T
  0.5529398776286715  0.4435453789057207  0.2411257763879792   T   T   T
  0.4444444444444429  0.5555555555555570  0.1206461117201556   F   F   F
  0.6666666666666643  0.3333333333333357  0.0000000000000000   F   F   F
  0.6602817639411338  0.3278783384706950  0.3619905508136822   T   T   T
  0.8858311903608658  0.4434356906913995  0.2399171258704359   T   T   T
  0.7777777777777786  0.5555555555555571  0.1206461117201556   F   F   F
  0.0000000000000000  0.6666666666666643  0.0000000000000000   F   F   F
  0.9930564609705134  0.6653455811526778  0.3622589723650565   T   T   T
  0.2214443127358920  0.7751111235458008  0.2418419284331570   T   T   T
  0.1111111111111143  0.8888888888888857  0.1206461117201556   F   F   F
  0.3333333333333357  0.6666666666666643  0.0000000000000000   F   F   F
  0.3252143976455354  0.6608083090559527  0.3650295446231319   T   T   T
  0.5530832891283760  0.7746539912365288  0.2410245352966220   T   T   T
  0.4444444444444429  0.8888888888888856  0.1206461117201556   F   F   F
  0.6666666666666643  0.6666666666666643  0.0000000000000000   F   F   F
  0.6595729022281069  0.6643001734436118  0.3674247954376010   T   T   T
  0.8857362802823574  0.7760061053981638  0.2408050414272050   T   T   T
  0.7777777777777786  0.8888888888888857  0.1206461117201556   F   F   F

CONTCAR_Pd-6H_CH3O_to_CH2O
 H  C  O Pd 
 1.0000000000000000
     7.2198710168539399   -4.1683944750949999    0.0000000000000000
     0.0000000000000000    8.3367889501899999    0.0000000000000000
     0.0000000000000000    0.0000000000000000   18.8069596736999998
   9   1   1  36
Selective dynamics
Direct
  0.6198572519720362  0.2423429644853135  0.4893832599486450   T   T   T
  0.7010673093719570  0.4772436520880260  0.4316967914108509   T   T   T
  0.6674559270721973  0.4709221406615632  0.5221346127769565   T   T   T
  0.4477300417018721  0.5717921849303218  0.4039507627220604   T   T   T
  0.1070081810061059  0.8850008630143928  0.4048890051804332   T   T   T
  0.0960511154832988  0.2193047671141075  0.4053051458430921   T   T   T
  0.1023369912826896  0.5511177797775941  0.4061388949768840   T   T   T
  0.4436653331416803  0.8929236361077244  0.4057410544897349   T   T   T
  0.7720847269303256  0.8885775611262962  0.4053568821692161   T   T   T
  0.5858737244475513  0.3546987365479402  0.4847389525166650   T   T   T
  0.4108364406193848  0.3075500558345737  0.4770356826136396   T   T   T
  0.0000000000000000  0.0000000000000000  0.0000000000000000   F   F   F
  0.9954852649412786  0.9990815220359129  0.3621495822181900   T   T   T
  0.2213331410410604  0.1119856781232692  0.2414200576995308   T   T   T
  0.1111111111111143  0.2222222222222214  0.1206461117201556   F   F   F
  0.3333333333333357  0.0000000000000000  0.0000000000000000   F   F   F
  0.3287631301891418  0.9984613753479528  0.3613618133028172   T   T   T
  0.5554208717340002  0.1138670741092178  0.2412427140665081   T   T   T
  0.4444444444444429  0.2222222222222214  0.1206461117201556   F   F   F
  0.6666666666666643  0.0000000000000000  0.0000000000000000   F   F   F
  0.6636987009920423  0.0017240847710038  0.3617952034751057   T   T   T
  0.8871602388370216  0.1108894086941183  0.2404593801406305   T   T   T
  0.7777777777777786  0.2222222222222214  0.1206461117201556   F   F   F
  0.0000000000000000  0.3333333333333357  0.0000000000000000   F   F   F
  0.9915719234016298  0.3307883138642112  0.3621043341172867   T   T   T
  0.2225914049222406  0.4425020426128429  0.2432334414922606   T   T   T
  0.1111111111111143  0.5555555555555571  0.1206461117201556   F   F   F
  0.3333333333333357  0.3333333333333357  0.0000000000000000   F   F   F
  0.3334373519151194  0.3294641249926890  0.3701614739236563   T   T   T
  0.5529484687922701  0.4442817551772755  0.2399140548475234   T   T   T
  0.4444444444444429  0.5555555555555570  0.1206461117201556   F   F   F
  0.6666666666666643  0.3333333333333357  0.0000000000000000   F   F   F
  0.6623053775523546  0.3314438006527620  0.3610769960859700   T   T   T
  0.8887863700887152  0.4448492039477917  0.2401833144113226   T   T   T
  0.7777777777777786  0.5555555555555571  0.1206461117201556   F   F   F
  0.0000000000000000  0.6666666666666643  0.0000000000000000   F   F   F
  0.9923178886358107  0.6631279449613584  0.3626704662507412   T   T   T
  0.2209175918239027  0.7771986050073276  0.2401279519349946   T   T   T
  0.1111111111111143  0.8888888888888857  0.1206461117201556   F   F   F
  0.3333333333333357  0.6666666666666643  0.0000000000000000   F   F   F
  0.3278525465154116  0.6668843970197521  0.3633092412503328   T   T   T
  0.5534286291940472  0.7774818631939093  0.2403153629526243   T   T   T
  0.4444444444444429  0.8888888888888856  0.1206461117201556   F   F   F
  0.6666666666666643  0.6666666666666643  0.0000000000000000   F   F   F
  0.6644304532344212  0.6666454650841518  0.3605537467181061   T   T   T
  0.8884009919487877  0.7775987831054232  0.2399798476177939   T   T   T
  0.7777777777777786  0.8888888888888857  0.1206461117201556   F   F   F

CONTCAR_Pd-6H
 H Pd 
 1.0000000000000000
     7.2198710168539417   -4.1683944750949982    0.0000000000000000
     0.0000000000000000    8.3367889501899999    0.0000000000000000
     0.0000000000000000    0.0000000000000000   18.8069596736999998
   6  36
Selective dynamics
Direct
  0.4511155450076134  0.5623763637419177  0.4056458138914601   T   T   T
  0.1105216615850598  0.8880307254875244  0.4053183773314652   T   T   T
  0.7716608097624158  0.2162583039084233  0.4052340959835534   T   T   T
  0.1082101757979693  0.2178657284576194  0.4064001387335784   T   T   T
  0.1127711580823250  0.5601512462913628  0.4055216938800665   T   T   T
  0.4472632943857759  0.2203958721280009  0.4061851073164071   T   T   T
  0.0000000000000000  0.0000000000000000  0.0000000000000000   F   F   F
  0.9963963743113248  0.9973843973588971  0.3625471217856990   T   T   T
  0.2225569379715981  0.1118104535605731  0.2409398675718970   T   T   T
  0.1111111111111143  0.2222222222222214  0.1206461117201556   F   F   F
  0.3333333333333358  0.0000000000000000  0.0000000000000000   F   F   F
  0.3346221673699987  0.9985116164272018  0.3626759788631507   T   T   T
  0.5549618278918726  0.1108312431798791  0.2403865305507465   T   T   T
  0.4444444444444429  0.2222222222222214  0.1206461117201556   F   F   F
  0.6666666666666643  0.0000000000000001  0.0000000000000000   F   F   F
  0.6650190182470995  0.9967608322816909  0.3607741437844736   T   T   T
  0.8895506659083777  0.1114048367014062  0.2405999959796831   T   T   T
  0.7777777777777786  0.2222222222222214  0.1206461117201556   F   F   F
  0.0000000000000000  0.3333333333333357  0.0000000000000000   F   F   F
  0.9990762886105641  0.3329540961381647  0.3642112762751792   T   T   T
  0.2219997549614374  0.4438374950419299  0.2411175123439233   T   T   T
  0.1111111111111143  0.5555555555555571  0.1206461117201556   F   F   F
  0.3333333333333358  0.3333333333333358  0.0000000000000000   F   F   F
  0.3345241694520114  0.3341720554787704  0.3646759379854248   T   T   T
  0.5552460523014258  0.4438922393202143  0.2407343020276213   T   T   T
  0.4444444444444429  0.5555555555555571  0.1206461117201556   F   F   F
  0.6666666666666643  0.3333333333333358  0.0000000000000000   F   F   F
  0.6676149966101720  0.3350069909294273  0.3624127339916892   T   T   T
  0.8890197233601552  0.4442721377368819  0.2407634952329021   T   T   T
  0.7777777777777786  0.5555555555555571  0.1206461117201556   F   F   F
  0.0000000000000000  0.6666666666666643  0.0000000000000000   F   F   F
  0.9970729495799553  0.6659215222710914  0.3622064189054036   T   T   T
  0.2226366356523486  0.7778484064818648  0.2406794652029399   T   T   T
  0.1111111111111143  0.8888888888888857  0.1206461117201556   F   F   F
  0.3333333333333358  0.6666666666666643  0.0000000000000000   F   F   F
  0.3360090555080434  0.6701803210291681  0.3625833181322288   T   T   T
  0.5552169372236287  0.7778327169154913  0.2399947065581230   T   T   T
  0.4444444444444429  0.8888888888888857  0.1206461117201556   F   F   F
  0.6666666666666643  0.6666666666666644  0.0000000000000000   F   F   F
  0.6693772097342079  0.6692517984613132  0.3608032922875007   T   T   T
  0.8890820208926112  0.7778546308655059  0.2402435706570831   T   T   T
  0.7777777777777786  0.8888888888888856  0.1206461117201556   F   F   F

CONTCAR_Pd-6H_CH3OH_to_CH2OH
 H  C  O Pd 
 1.0000000000000000
     7.2198710168539399   -4.1683944750949999    0.0000000000000000
     0.0000000000000000    8.3367889501899999    0.0000000000000000
     0.0000000000000000    0.0000000000000000   18.8069596736999998
  10   1   1  36
Selective dynamics
Direct
  0.8190081015009006  0.4293876681062999  0.5147112712873670   T   T   T
  0.4542357073767800  0.3648645009341663  0.4911253727832879   T   T   T
  0.6239008314773542  0.2146806526096996  0.4823573925011199   T   T   T
  0.7937970782752900  0.5011615474276417  0.4251712940434995   T   T   T
  0.4445676262507816  0.5516023259048652  0.4042615992185311   T   T   T
  0.1130622199561354  0.8891038256321075  0.4069095268951408   T   T   T
  0.1125679374329547  0.2237599002818370  0.4058899631170393   T   T   T
  0.1101732925505021  0.5511355416231101  0.4054988833639309   T   T   T
  0.4462090917294119  0.8926118129043977  0.4058272259977652   T   T   T
  0.7745557527523830  0.8870759972657905  0.4055849020046930   T   T   T
  0.6857987204278461  0.3660225056841336  0.4869743787694724   T   T   T
  0.5750135298185335  0.4272735895254426  0.5154881153647101   T   T   T
  0.0000000000000000  0.0000000000000000  0.0000000000000000   F   F   F
  0.9996470320054990  0.9990147022348137  0.3634709366259287   T   T   T
  0.2219003815973636  0.1104353305211305  0.2406865784939189   T   T   T
  0.1111111111111143  0.2222222222222214  0.1206461117201556   F   F   F
  0.3333333333333357  0.0000000000000000  0.0000000000000000   F   F   F
  0.3328438477207029  0.0001531523674285  0.3622069396015241   T   T   T
  0.5569114423118720  0.1146406939440859  0.2426934947444894   T   T   T
  0.4444444444444429  0.2222222222222214  0.1206461117201556   F   F   F
  0.6666666666666643  0.0000000000000000  0.0000000000000000   F   F   F
  0.6668305982098378  0.0004023219091519  0.3618615757659993   T   T   T
  0.8886168310499174  0.1104447845779716  0.2406271980501923   T   T   T
  0.7777777777777786  0.2222222222222214  0.1206461117201556   F   F   F
  0.0000000000000000  0.3333333333333357  0.0000000000000000   F   F   F
  0.9972579229521019  0.3302311885810356  0.3614944519021462   T   T   T
  0.2224126904301074  0.4449583312257564  0.2402088493074421   T   T   T
  0.1111111111111143  0.5555555555555571  0.1206461117201556   F   F   F
  0.3333333333333357  0.3333333333333357  0.0000000000000000   F   F   F
  0.3332831219876747  0.3302507345039137  0.3615023963373306   T   T   T
  0.5556532607806005  0.4440606191457098  0.2408318716822120   T   T   T
  0.4444444444444429  0.5555555555555570  0.1206461117201556   F   F   F
  0.6666666666666643  0.3333333333333357  0.0000000000000000   F   F   F
  0.6650174310259710  0.3298509671497808  0.3658354275363604   T   T   T
  0.8891148203739923  0.4446879587434782  0.2408548115947142   T   T   T
  0.7777777777777786  0.5555555555555571  0.1206461117201556   F   F   F
  0.0000000000000000  0.6666666666666643  0.0000000000000000   F   F   F
  0.9964409618598067  0.6632391186506452  0.3646902675930855   T   T   T
  0.2214927409764585  0.7770930490368545  0.2408409649217954   T   T   T
  0.1111111111111143  0.8888888888888857  0.1206461117201556   F   F   F
  0.3333333333333357  0.6666666666666643  0.0000000000000000   F   F   F
  0.3332132103526995  0.6660221412226011  0.3635755323214423   T   T   T
  0.5547062445131005  0.7778040952725299  0.2401114281275415   T   T   T
  0.4444444444444429  0.8888888888888856  0.1206461117201556   F   F   F
  0.6666666666666643  0.6666666666666643  0.0000000000000000   F   F   F
  0.6669143234971822  0.6651604196783831  0.3611309536574245   T   T   T
  0.8891504340826978  0.7774961817253015  0.2407735825396358   T   T   T
  0.7777777777777786  0.8888888888888857  0.1206461117201556   F   F   F

CONTCAR_Pd-6H_CH3OH-ads
 H  C  O Pd 
 1.0000000000000000
     7.2198710168539399   -4.1683944750949999    0.0000000000000000
     0.0000000000000000    8.3367889501899999    0.0000000000000000
     0.0000000000000000    0.0000000000000000   18.8069596736999998
  10   1   1  36
Selective dynamics
Direct
  0.3920522989776018  0.4613594215314633  0.5102895006798511   T   T   T
  0.5839380314244264  0.4256849924973261  0.5251513993839229   T   T   T
  0.5404164205690926  0.5644103519137801  0.5867509962310081   T   T   T
  0.6170752144845717  0.7753900453292152  0.4906087850684236   T   T   T
  0.1058536648126945  0.8841977986770451  0.4057637798371151   T   T   T
  0.7739714381528364  0.2176712415466903  0.4054466447321101   T   T   T
  0.1117979893847607  0.2178012964122547  0.4051552264123091   T   T   T
  0.1127411331698129  0.5566194296296818  0.4053320564490125   T   T   T
  0.4461003645997599  0.2245823349040096  0.4052241572373928   T   T   T
  0.4469173301659090  0.8837740308900851  0.4060494373632479   T   T   T
  0.5350413322261384  0.5250986424996497  0.5305056847471467   T   T   T
  0.6597302066669539  0.6853893993162057  0.4888973487142875   T   T   T
  0.0000000000000000  0.0000000000000000  0.0000000000000000   F   F   F
  0.9962695879874915  0.9953274198074351  0.3619889813212100   T   T   T
  0.2221935339046371  0.1095055054752027  0.2404375656743889   T   T   T
  0.1111111111111143  0.2222222222222214  0.1206461117201556   F   F   F
  0.3333333333333357  0.0000000000000000  0.0000000000000000   F   F   F
  0.3326270880281971  0.9972406973985477  0.3643841782095056   T   T   T
  0.5545563765336247  0.1097780440469112  0.2404678035335367   T   T   T
  0.4444444444444429  0.2222222222222214  0.1206461117201556   F   F   F
  0.6666666666666643  0.0000000000000000  0.0000000000000000   F   F   F
  0.6672119104229525  0.9956181843784017  0.3619697586273802   T   T   T
  0.8886662234190814  0.1101018255924251  0.2407786310602472   T   T   T
  0.7777777777777786  0.2222222222222214  0.1206461117201556   F   F   F
  0.0000000000000000  0.3333333333333357  0.0000000000000000   F   F   F
  0.9994603270991443  0.3309567088538508  0.3637080922544593   T   T   T
  0.2217650581360779  0.4432789767624657  0.2406675352187004   T   T   T
  0.1111111111111143  0.5555555555555571  0.1206461117201556   F   F   F
  0.3333333333333357  0.3333333333333357  0.0000000000000000   F   F   F
  0.3340823235279882  0.3333454067423243  0.3614350579188111   T   T   T
  0.5562083473871889  0.4446180891724636  0.2407868704466319   T   T   T
  0.4444444444444429  0.5555555555555570  0.1206461117201556   F   F   F
  0.6666666666666643  0.3333333333333357  0.0000000000000000   F   F   F
  0.6672264901540664  0.3335720604687533  0.3619705134031946   T   T   T
  0.8888562093034470  0.4430870508604243  0.2407272471726827   T   T   T
  0.7777777777777786  0.5555555555555571  0.1206461117201556   F   F   F
  0.0000000000000000  0.6666666666666643  0.0000000000000000   F   F   F
  0.9965093820425575  0.6630678946855409  0.3620057664925736   T   T   T
  0.2220769385754659  0.7772082504082309  0.2404891800360136   T   T   T
  0.1111111111111143  0.8888888888888857  0.1206461117201556   F   F   F
  0.3333333333333357  0.6666666666666643  0.0000000000000000   F   F   F
  0.3348552022481177  0.6630707776455435  0.3618050026930109   T   T   T
  0.5556974208137488  0.7763221799856351  0.2406486170999369   T   T   T
  0.4444444444444429  0.8888888888888856  0.1206461117201556   F   F   F
  0.6666666666666643  0.6666666666666643  0.0000000000000000   F   F   F
  0.6663248864075312  0.6633986413998423  0.3634036107094593   T   T   T
  0.8875701827817040  0.7759778011279277  0.2408978965221540   T   T   T
  0.7777777777777786  0.8888888888888857  0.1206461117201556   F   F   F

CONTCAR_Pd-6H_CH3OH_to_CH3O
 H  C  O Pd 
 1.0000000000000000
     7.2198710168539399   -4.1683944750949999    0.0000000000000000
     0.0000000000000000    8.3367889501899999    0.0000000000000000
     0.0000000000000000    0.0000000000000000   18.8069596736999998
  10   1   1  36
Selective dynamics
Direct
  0.2492403634031918  0.3752208046704152  0.5687779866043171   T   T   T
  0.4662414072488453  0.5223713147966930  0.5245100538823458   T   T   T
  0.2603834951704523  0.5222396750443274  0.4973178716714885   T   T   T
  0.0941303027109249  0.2207920503986589  0.4178724528141377   T   T   T
  0.1161760416451040  0.8929564527210132  0.4053398487988352   T   T   T
  0.7769275943971544  0.2241064970327550  0.4062167461452990   T   T   T
  0.1145544935295269  0.5568509453446648  0.4048963043017130   T   T   T
  0.4418166907211729  0.8882936663105454  0.4050147298171842   T   T   T
  0.7765137550572423  0.8866511392611065  0.4061649000809592   T   T   T
  0.7745567057995242  0.5545371679748540  0.4060668443497192   T   T   T
  0.3154248091542808  0.4341288625465279  0.5169884691925093   T   T   T
  0.2740529506863008  0.2836202132079872  0.4711108000580286   T   T   T
  0.0000000000000000  0.0000000000000000  0.0000000000000000   F   F   F
  0.0019363749464527  0.0049111349832843  0.3633967088889650   T   T   T
  0.2220078492074434  0.1113271839613017  0.2407593340886794   T   T   T
  0.1111111111111143  0.2222222222222214  0.1206461117201556   F   F   F
  0.3333333333333357  0.0000000000000000  0.0000000000000000   F   F   F
  0.3357757156392813  0.0041673193146787  0.3612607194746434   T   T   T
  0.5560604421645371  0.1116365343769831  0.2405684124649648   T   T   T
  0.4444444444444429  0.2222222222222214  0.1206461117201556   F   F   F
  0.6666666666666643  0.0000000000000000  0.0000000000000000   F   F   F
  0.6664129820848809  0.0004658844676043  0.3632434268143497   T   T   T
  0.8890190111312816  0.1113418124256414  0.2407658987268098   T   T   T
  0.7777777777777786  0.2222222222222214  0.1206461117201556   F   F   F
  0.0000000000000000  0.3333333333333357  0.0000000000000000   F   F   F
  0.0020674852147364  0.3317066772999652  0.3630501547995388   T   T   T
  0.2226406600535497  0.4445327140908595  0.2409790560457165   T   T   T
  0.1111111111111143  0.5555555555555571  0.1206461117201556   F   F   F
  0.3333333333333357  0.3333333333333357  0.0000000000000000   F   F   F
  0.3416531223991371  0.3384399105565022  0.3646293894169529   T   T   T
  0.5529578797399474  0.4434108607955362  0.2422309031066640   T   T   T
  0.4444444444444429  0.5555555555555570  0.1206461117201556   F   F   F
  0.6666666666666643  0.3333333333333357  0.0000000000000000   F   F   F
  0.6667137332264441  0.3340387652445430  0.3619950636044769   T   T   T
  0.8894026898767803  0.4453058790816157  0.2404456403915287   T   T   T
  0.7777777777777786  0.5555555555555571  0.1206461117201556   F   F   F
  0.0000000000000000  0.6666666666666643  0.0000000000000000   F   F   F
  0.0011453827898917  0.6681746979816037  0.3637686723872487   T   T   T
  0.2217742287593155  0.7779131796979546  0.2403297091014509   T   T   T
  0.1111111111111143  0.8888888888888857  0.1206461117201556   F   F   F
  0.3333333333333357  0.6666666666666643  0.0000000000000000   F   F   F
  0.3358191203978645  0.6664293334761500  0.3613351798954310   T   T   T
  0.5560944182905788  0.7784031367849223  0.2406249681584934   T   T   T
  0.4444444444444429  0.8888888888888856  0.1206461117201556   F   F   F
  0.6666666666666643  0.6666666666666643  0.0000000000000000   F   F   F
  0.6667236833549998  0.6671175286092116  0.3620944997912388   T   T   T
  0.8893819617350123  0.7780218082085623  0.2405397291417006   T   T   T
  0.7777777777777786  0.8888888888888857  0.1206461117201556   F   F   F

CONTCAR_Pd-6H_CH2OH-ads
 H  C  O Pd 
 1.0000000000000000
     7.2198710168539399   -4.1683944750949999    0.0000000000000000
     0.0000000000000000    8.3367889501899999    0.0000000000000000
     0.0000000000000000    0.0000000000000000   18.8069596736999998
   9   1   1  36
Selective dynamics
Direct
  0.7655785896701170  0.4708552662972648  0.4939792878947645   T   T   T
  0.5830787421419434  0.2250777973090434  0.5011269020017436   T   T   T
  0.5339723620507538  0.5352857914703117  0.4789739266306230   T   T   T
  0.1111797405931787  0.8877746370046218  0.4057345971890104   T   T   T
  0.7804121502324606  0.2204088764216024  0.4054563286146431   T   T   T
  0.1141034279756437  0.2239801699479680  0.4046592063555481   T   T   T
  0.1125410902086994  0.5599859101952878  0.4054885724514800   T   T   T
  0.4398872921369180  0.8865671156416447  0.4059005600917844   T   T   T
  0.7729723348171440  0.8796622532182879  0.4058040548435268   T   T   T
  0.6255086155296524  0.3618512443373311  0.4788400067492427   T   T   T
  0.4885282827360807  0.4051396437911118  0.4929766119526128   T   T   T
  0.0000000000000000  0.0000000000000000  0.0000000000000000   F   F   F
  0.9991516750469130  0.9998401376368539  0.3631665337939599   T   T   T
  0.2220148120523599  0.1116999863673367  0.2407870577614994   T   T   T
  0.1111111111111143  0.2222222222222214  0.1206461117201556   F   F   F
  0.3333333333333357  0.0000000000000000  0.0000000000000000   F   F   F
  0.3331288831511355  0.0017249247969497  0.3622112941234449   T   T   T
  0.5557766404660371  0.1128757460617907  0.2422993983805198   T   T   T
  0.4444444444444429  0.2222222222222214  0.1206461117201556   F   F   F
  0.6666666666666643  0.0000000000000000  0.0000000000000000   F   F   F
  0.6649388661798524  0.9990968608129013  0.3636327552443575   T   T   T
  0.8879618427974095  0.1114621024434462  0.2408002686153934   T   T   T
  0.7777777777777786  0.2222222222222214  0.1206461117201556   F   F   F
  0.0000000000000000  0.3333333333333357  0.0000000000000000   F   F   F
  0.0000906497019508  0.3348616105234272  0.3630174914832845   T   T   T
  0.2217001883083325  0.4446463296033580  0.2405565423406692   T   T   T
  0.1111111111111143  0.5555555555555571  0.1206461117201556   F   F   F
  0.3333333333333357  0.3333333333333357  0.0000000000000000   F   F   F
  0.3365689803684943  0.3357577119480766  0.3614288874850510   T   T   T
  0.5558406430912560  0.4433674690182483  0.2408327774032206   T   T   T
  0.4444444444444429  0.5555555555555570  0.1206461117201556   F   F   F
  0.6666666666666643  0.3333333333333357  0.0000000000000000   F   F   F
  0.6604897280573009  0.3365559742231352  0.3709044881747880   T   T   T
  0.8866151547171913  0.4439524171196005  0.2419619060920327   T   T   T
  0.7777777777777786  0.5555555555555571  0.1206461117201556   F   F   F
  0.0000000000000000  0.6666666666666643  0.0000000000000000   F   F   F
  0.9961269396851022  0.6656386694227021  0.3618703986159642   T   T   T
  0.2218057255371012  0.7779338985020846  0.2401947960117211   T   T   T
  0.1111111111111143  0.8888888888888857  0.1206461117201556   F   F   F
  0.3333333333333357  0.6666666666666643  0.0000000000000000   F   F   F
  0.3341555214168221  0.6657724221687051  0.3623134149569998   T   T   T
  0.5544194754640485  0.7785953652652606  0.2399913068220607   T   T   T
  0.4444444444444429  0.8888888888888856  0.1206461117201556   F   F   F
  0.6666666666666643  0.6666666666666643  0.0000000000000000   F   F   F
  0.6649031148286240  0.6655629429385282  0.3587917467993552   T   T   T
  0.8897172162470258  0.7786005204628255  0.2398952729061473   T   T   T
  0.7777777777777786  0.8888888888888857  0.1206461117201556   F   F   F

CONTCAR_Ag-CH2OH-ads-4
 H  C  O Ag 
 1.0000000000000000
     7.5872944782697500   -4.3805265094500001    0.0000000000000000
     0.0000000000000000    8.7610530189000002    0.0000000000000000
     0.0000000000000000    0.0000000000000000   19.1533698353000013
   3   1   1  36
Selective dynamics
Direct
  0.2588269636478215  0.2621037606437338  0.5138610860065259   T   T   T
  0.4423511009515287  0.4853150515004592  0.5059720985183733   T   T   T
  0.4592596607108734  0.1700243321972723  0.4988794568476105   T   T   T
  0.3877340532038064  0.3480530425864612  0.4898488179737255   T   T   T
  0.5138404775531329  0.2975327033300271  0.5053328725305600   T   T   T
  0.0000000000000000  0.0000000000000000  0.0000000000000000   F   F   F
  0.0001656710152134  0.9993523597961974  0.3701801826671854   T   T   T
  0.2239369672397531  0.1137332450853946  0.2484528306407622   T   T   T
  0.1111111111111143  0.2222222222222214  0.1244927985133799   F   F   F
  0.3333333333333357  0.0000000000000000  0.0000000000000000   F   F   F
  0.3323639717178898  0.9954612729132741  0.3687236777053536   T   T   T
  0.5560365091519458  0.1118561872939650  0.2476076799266473   T   T   T
  0.4444444444444429  0.2222222222222214  0.1244927985133799   F   F   F
  0.6666666666666643  0.0000000000000000  0.0000000000000000   F   F   F
  0.6668185745925945  0.9995750283501158  0.3704664642553092   T   T   T
  0.8898091414204025  0.1110992094369466  0.2474787198494313   T   T   T
  0.7777777777777786  0.2222222222222214  0.1244927985133799   F   F   F
  0.0000000000000000  0.3333333333333357  0.0000000000000000   F   F   F
  0.0003834371691442  0.3330218980987031  0.3702996309681433   T   T   T
  0.2239797822208865  0.4430511153615727  0.2481597499470601   T   T   T
  0.1111111111111143  0.5555555555555571  0.1244927985133799   F   F   F
  0.3333333333333357  0.3333333333333357  0.0000000000000000   F   F   F
  0.3338780770828478  0.3349967561073909  0.3757884300272883   T   T   T
  0.5548070109096244  0.4427375532510830  0.2487136410501285   T   T   T
  0.4444444444444429  0.5555555555555571  0.1244927985133799   F   F   F
  0.6666666666666643  0.3333333333333358  0.0000000000000000   F   F   F
  0.6706035254997806  0.3330027302506828  0.3710514077125043   T   T   T
  0.8893728534442787  0.4442265850478231  0.2478731911757577   T   T   T
  0.7777777777777786  0.5555555555555571  0.1244927985133799   F   F   F
  0.0000000000000000  0.6666666666666643  0.0000000000000000   F   F   F
  0.0008572914389473  0.6670002664631051  0.3703247299272999   T   T   T
  0.2219054118653402  0.7762754355555289  0.2465875580099585   T   T   T
  0.1111111111111143  0.8888888888888857  0.1244927985133799   F   F   F
  0.3333333333333357  0.6666666666666643  0.0000000000000000   F   F   F
  0.3337255809094472  0.6675739761575586  0.3700370072166794   T   T   T
  0.5555304210119394  0.7772769797908340  0.2470496396474302   T   T   T
  0.4444444444444429  0.8888888888888857  0.1244927985133799   F   F   F
  0.6666666666666643  0.6666666666666643  0.0000000000000000   F   F   F
  0.6689526292904011  0.6696124682683789  0.3691334271193885   T   T   T
  0.8895666915842942  0.7775806210727645  0.2472418503115417   T   T   T
  0.7777777777777786  0.8888888888888857  0.1244927985133799   F   F   F

CONTCAR_Ag-CH3O-ads-1
 H  C  O Ag 
 1.0000000000000000
     7.5872944782697500   -4.3805265094500001    0.0000000000000000
     0.0000000000000000    8.7610530189000002    0.0000000000000000
     0.0000000000000000    0.0000000000000000   19.1533698353000013
   3   1   1  36
Selective dynamics
Direct
  0.1513485277411762  0.3517432369039834  0.5408419791363628   T   T   T
  0.9471522122707888  0.1481294932237237  0.5352679547039149   T   T   T
  0.1496598055762993  0.1465612863113002  0.5439471271346772   T   T   T
  0.0873848303144934  0.2163341549277663  0.5197641116069551   T   T   T
  0.1037802425149495  0.2193098155651359  0.4458099457267370   T   T   T
  0.0000000000000000  0.0000000000000000  0.0000000000000000   F   F   F
  0.9914849000310358  0.9846654429451500  0.3708405737642416   T   T   T
  0.2210215518812914  0.1115666737860533  0.2485841834669022   T   T   T
  0.1111111111111143  0.2222222222222214  0.1244927985133799   F   F   F
  0.3333333333333357  0.0000000000000000  0.0000000000000000   F   F   F
  0.3335404103855822  0.9984619373092716  0.3691026903440146   T   T   T
  0.5551424230116703  0.1113204787361017  0.2468719008019652   T   T   T
  0.4444444444444429  0.2222222222222214  0.1244927985133799   F   F   F
  0.6666666666666643  0.0000000000000000  0.0000000000000000   F   F   F
  0.6623854581141664  0.9978554577737738  0.3687538458596494   T   T   T
  0.8892595588837993  0.1110564425062774  0.2480918661213604   T   T   T
  0.7777777777777786  0.2222222222222214  0.1244927985133799   F   F   F
  0.0000000000000000  0.3333333333333357  0.0000000000000000   F   F   F
  0.9917183976700580  0.3397981881246260  0.3701584414332290   T   T   T
  0.2212394612346982  0.4427307779756530  0.2483311223382290   T   T   T
  0.1111111111111143  0.5555555555555571  0.1244927985133799   F   F   F
  0.3333333333333357  0.3333333333333357  0.0000000000000000   F   F   F
  0.3448939590639946  0.3390691101478874  0.3721655398446054   T   T   T
  0.5522664665827842  0.4427949840492648  0.2477525363441828   T   T   T
  0.4444444444444429  0.5555555555555571  0.1244927985133799   F   F   F
  0.6666666666666643  0.3333333333333358  0.0000000000000000   F   F   F
  0.6651762166035535  0.3324391355037440  0.3698411173674225   T   T   T
  0.8889490170374673  0.4432450988058637  0.2472994616106510   T   T   T
  0.7777777777777786  0.5555555555555571  0.1244927985133799   F   F   F
  0.0000000000000000  0.6666666666666643  0.0000000000000000   F   F   F
  0.9994089507856525  0.6663477619282263  0.3697221274207272   T   T   T
  0.2211942319002823  0.7771006465026415  0.2468622927633169   T   T   T
  0.1111111111111143  0.8888888888888857  0.1244927985133799   F   F   F
  0.3333333333333357  0.6666666666666643  0.0000000000000000   F   F   F
  0.3338332685029939  0.6690600414536290  0.3689429222831476   T   T   T
  0.5551441962120744  0.7771272950735223  0.2468674302821374   T   T   T
  0.4444444444444429  0.8888888888888857  0.1244927985133799   F   F   F
  0.6666666666666643  0.6666666666666643  0.0000000000000000   F   F   F
  0.6648673007939545  0.6660123423629736  0.3698552090380551   T   T   T
  0.8887939210365686  0.7787823736724752  0.2474622119942763   T   T   T
  0.7777777777777786  0.8888888888888857  0.1244927985133799   F   F   F

CONTCAR_Ag-CH2O-ads-3
 H  C  O Ag 
 1.0000000000000000
     7.5872944782697500   -4.3805265094500001    0.0000000000000000
     0.0000000000000000    8.7610530189000002    0.0000000000000000
     0.0000000000000000    0.0000000000000000   19.1533698353000013
   2   1   1  36
Selective dynamics
Direct
  0.6304776836645151  0.5585484596804077  0.5062940262375761   T   T   T
  0.5162848501617771  0.5558272403359282  0.5913326706767856   T   T   T
  0.5058069590158265  0.5049328503896238  0.5372129041428994   T   T   T
  0.3638942362429772  0.3961700633795220  0.5127546069315587   T   T   T
  0.0000000000000000  0.0000000000000000  0.0000000000000000   F   F   F
  0.0001249019119231  0.9997231254017388  0.3702960260952739   T   T   T
  0.2229646188771710  0.1121609017062984  0.2484601535312351   T   T   T
  0.1111111111111143  0.2222222222222214  0.1244927985133799   F   F   F
  0.3333333333333357  0.0000000000000000  0.0000000000000000   F   F   F
  0.3341876943976639  0.9998420901932380  0.3703580002297857   T   T   T
  0.5558774850546738  0.1110386795268349  0.2475128859284385   T   T   T
  0.4444444444444429  0.2222222222222214  0.1244927985133799   F   F   F
  0.6666666666666643  0.0000000000000000  0.0000000000000000   F   F   F
  0.6671903706347607  0.0003082474184121  0.3707865524918743   T   T   T
  0.8889785828884927  0.1110735537507113  0.2476549790379297   T   T   T
  0.7777777777777786  0.2222222222222214  0.1244927985133799   F   F   F
  0.0000000000000000  0.3333333333333357  0.0000000000000000   F   F   F
  0.9994825242557843  0.3335196485569961  0.3701468992057804   T   T   T
  0.2230116040999506  0.4440306599908425  0.2483895474877607   T   T   T
  0.1111111111111143  0.5555555555555571  0.1244927985133799   F   F   F
  0.3333333333333357  0.3333333333333357  0.0000000000000000   F   F   F
  0.3340213592178237  0.3335916275289876  0.3725753857176269   T   T   T
  0.5550168190493892  0.4439431507469733  0.2481404867439992   T   T   T
  0.4444444444444429  0.5555555555555571  0.1244927985133799   F   F   F
  0.6666666666666643  0.3333333333333358  0.0000000000000000   F   F   F
  0.6679921767460244  0.3336275798800744  0.3699015818852233   T   T   T
  0.8894639076761459  0.4448086646838911  0.2473647074178138   T   T   T
  0.7777777777777786  0.5555555555555571  0.1244927985133799   F   F   F
  0.0000000000000000  0.6666666666666643  0.0000000000000000   F   F   F
  0.0004903333416683  0.6670651162425623  0.3703922770051250   T   T   T
  0.2221778467752165  0.7778601736630661  0.2474094609369158   T   T   T
  0.1111111111111143  0.8888888888888857  0.1244927985133799   F   F   F
  0.3333333333333357  0.6666666666666643  0.0000000000000000   F   F   F
  0.3342505242564788  0.6682918393509628  0.3696990574466023   T   T   T
  0.5557871638741839  0.7781061475689429  0.2473584600428231   T   T   T
  0.4444444444444429  0.8888888888888857  0.1244927985133799   F   F   F
  0.6666666666666643  0.6666666666666643  0.0000000000000000   F   F   F
  0.6698744878269625  0.6696901222786956  0.3688388820355696   T   T   T
  0.8900627731316970  0.7780351685221342  0.2469485476563368   T   T   T
  0.7777777777777786  0.8888888888888857  0.1244927985133799   F   F   F

CONTCAR_Ag-CH2OH_to_CH2O-2-opt-F
 H  C  O Ag 
 1.0000000000000000
     7.5872944782697500   -4.3805265094500001    0.0000000000000000
     0.0000000000000000    8.7610530189000002    0.0000000000000000
     0.0000000000000000    0.0000000000000000   19.1533698353000013
   3   1   1  36
Selective dynamics
Direct
  0.6131454504744105  0.3835742780490413  0.5156591308897784   T   T   T
  0.3971652468010605  0.5435523787949176  0.4456924905596449   T   T   T
  0.7020360283542807  0.6293644103585162  0.5063201569830741   T   T   T
  0.5885600610201820  0.4938775250318114  0.5068490199629824   T   T   T
  0.4311538163915408  0.4638485817244349  0.5017011735464751   T   T   T
  0.0000000000000000  0.0000000000000000  0.0000000000000000   F   F   F
  0.9998128192796732  0.9956723357197222  0.3704181074322261   T   T   T
  0.2224939445637917  0.1087557482854071  0.2475367180801482   T   T   T
  0.1111111111111143  0.2222222222222214  0.1244927985133799   F   F   F
  0.3333333333333357  0.0000000000000000  0.0000000000000000   F   F   F
  0.3340037056567034  0.9953852263389341  0.3701070038634358   T   T   T
  0.5563963105376368  0.1091617966862389  0.2479705022864289   T   T   T
  0.4444444444444429  0.2222222222222214  0.1244927985133799   F   F   F
  0.6666666666666643  0.0000000000000000  0.0000000000000000   F   F   F
  0.6667755124666034  0.9970659358212707  0.3709264748161886   T   T   T
  0.8892126739325091  0.1090922890954131  0.2479447190368739   T   T   T
  0.7777777777777786  0.2222222222222214  0.1244927985133799   F   F   F
  0.0000000000000000  0.3333333333333357  0.0000000000000000   F   F   F
  0.9986349155872725  0.3300555346312620  0.3708600243132458   T   T   T
  0.2218746174717972  0.4428921767357808  0.2470108154688934   T   T   T
  0.1111111111111143  0.5555555555555571  0.1244927985133799   F   F   F
  0.3333333333333357  0.3333333333333357  0.0000000000000000   F   F   F
  0.3280374058722313  0.3271091592285507  0.3688369259571876   T   T   T
  0.5553718875898335  0.4415469132813866  0.2471666248089540   T   T   T
  0.4444444444444429  0.5555555555555571  0.1244927985133799   F   F   F
  0.6666666666666643  0.3333333333333358  0.0000000000000000   F   F   F
  0.6679335356918358  0.3319607918008597  0.3716286470419758   T   T   T
  0.8897741326708229  0.4423808710728501  0.2476141511735688   T   T   T
  0.7777777777777786  0.5555555555555571  0.1244927985133799   F   F   F
  0.0000000000000000  0.6666666666666643  0.0000000000000000   F   F   F
  0.0017310648496454  0.6639538530950856  0.3705260791537282   T   T   T
  0.2237917305109061  0.7737406478831446  0.2485987388661492   T   T   T
  0.1111111111111143  0.8888888888888857  0.1244927985133799   F   F   F
  0.3333333333333357  0.6666666666666643  0.0000000000000000   F   F   F
  0.3356871870574102  0.6593912578168712  0.3752378376570339   T   T   T
  0.5554616201798251  0.7757297933560978  0.2476172347063866   T   T   T
  0.4444444444444429  0.8888888888888857  0.1244927985133799   F   F   F
  0.6666666666666643  0.6666666666666643  0.0000000000000000   F   F   F
  0.6724199237057347  0.6662332802620123  0.3684443844323085   T   T   T
  0.8899229720578852  0.7758723418392868  0.2464292569684924   T   T   T
  0.7777777777777786  0.8888888888888857  0.1244927985133799   F   F   F

CONTCAR_Ag-111-model-551
Ag 
 1.0000000000000000
     7.5872944782708949   -4.3805265094506654    0.0000000000000000
     0.0000000000000000    8.7610530189013254   -0.0000000000000010
     0.0000000000000010    0.0000000000000010   19.1533698352594577
  36
Selective dynamics
Direct
  0.0000000000000000  0.0000000000000000  0.0000000000000000   F   F   F
  0.0000000000000000  0.0000000000000000  0.3704839252270098   T   T   T
  0.2222222222222214  0.1111111111111143  0.2476878809014355   T   T   T
  0.1111111111111143  0.2222222222222214  0.1244927985133799   F   F   F
  0.3333333333333357  0.0000000000000000  0.0000000000000000   F   F   F
  0.3333333333333357  0.0000000000000000  0.3704839252270098   T   T   T
  0.5555555555555571  0.1111111111111143  0.2476878809014355   T   T   T
  0.4444444444444429  0.2222222222222214  0.1244927985133799   F   F   F
  0.6666666666666643  0.0000000000000000  0.0000000000000000   F   F   F
  0.6666666666666643  0.0000000000000000  0.3704839252270098   T   T   T
  0.8888888888888857  0.1111111111111072  0.2476878809014355   T   T   T
  0.7777777777777786  0.2222222222222214  0.1244927985133799   F   F   F
  0.0000000000000000  0.3333333333333357  0.0000000000000000   F   F   F
  0.0000000000000000  0.3333333333333357  0.3704839252270098   T   T   T
  0.2222222222222214  0.4444444444444429  0.2476878809014355   T   T   T
  0.1111111111111143  0.5555555555555572  0.1244927985133799   F   F   F
  0.3333333333333357  0.3333333333333357  0.0000000000000000   F   F   F
  0.3333333333333357  0.3333333333333358  0.3704839252270098   T   T   T
  0.5555555555555571  0.4444444444444429  0.2476878809014355   T   T   T
  0.4444444444444429  0.5555555555555571  0.1244927985133799   F   F   F
  0.6666666666666643  0.3333333333333357  0.0000000000000000   F   F   F
  0.6666666666666643  0.3333333333333357  0.3704839252270098   T   T   T
  0.8888888888888857  0.4444444444444429  0.2476878809014355   T   T   T
  0.7777777777777786  0.5555555555555571  0.1244927985133799   F   F   F
  0.0000000000000000  0.6666666666666643  0.0000000000000000   F   F   F
  0.0000000000000000  0.6666666666666642  0.3704839252270098   T   T   T
  0.2222222222222214  0.7777777777777786  0.2476878809014355   T   T   T
  0.1111111111111143  0.8888888888888858  0.1244927985133799   F   F   F
  0.3333333333333357  0.6666666666666643  0.0000000000000000   F   F   F
  0.3333333333333357  0.6666666666666642  0.3704839252270098   T   T   T
  0.5555555555555571  0.7777777777777786  0.2476878809014355   T   T   T
  0.4444444444444429  0.8888888888888857  0.1244927985133799   F   F   F
  0.6666666666666643  0.6666666666666643  0.0000000000000000   F   F   F
  0.6666666666666643  0.6666666666666642  0.3704839252270098   T   T   T
  0.8888888888888857  0.7777777777777787  0.2476878809014355   T   T   T
  0.7777777777777786  0.8888888888888856  0.1244927985133799   F   F   F

CONTCAR_Ag-CH3OH_to_CH2OH-final
 H  C  O Ag 
 1.0000000000000000
     7.5872944782697500   -4.3805265094500001    0.0000000000000000
     0.0000000000000000    8.7610530189000002    0.0000000000000000
     0.0000000000000000    0.0000000000000000   19.1533698353000013
   4   1   1  36
Selective dynamics
Direct
  0.5547216908059213  0.2123591180598173  0.5014789298874420   T   T   T
  0.7774119228167879  0.3801331395018623  0.5300548439347555   T   T   T
  0.4958225670008199  0.4385157583627453  0.4921012748298874   T   T   T
  0.8528572608891918  0.4487008151488470  0.4270380123570912   T   T   T
  0.6582011561600307  0.3512316729618447  0.5016595409934438   T   T   T
  0.6079415270746323  0.4721291986015341  0.5161517689195080   T   T   T
  0.0000000000000000  0.0000000000000000  0.0000000000000000   F   F   F
  0.9964618503684119  0.9994731133768426  0.3708840676913406   T   T   T
  0.2193471317989363  0.1099350049771107  0.2468002847773595   T   T   T
  0.1111111111111143  0.2222222222222214  0.1244927985133799   F   F   F
  0.3333333333333357  0.0000000000000000  0.0000000000000000   F   F   F
  0.3274768558508695  0.9980424652462927  0.3697192631142158   T   T   T
  0.5547338129560185  0.1126521315550547  0.2486986722039677   T   T   T
  0.4444444444444429  0.2222222222222214  0.1244927985133799   F   F   F
  0.6666666666666643  0.0000000000000000  0.0000000000000000   F   F   F
  0.6615766317591971  0.9951408529351864  0.3700123071086531   T   T   T
  0.8876227674709209  0.1122941066638756  0.2484313848796656   T   T   T
  0.7777777777777786  0.2222222222222214  0.1244927985133799   F   F   F
  0.0000000000000000  0.3333333333333357  0.0000000000000000   F   F   F
  0.9977980887035124  0.3341609951265365  0.3728868450270685   T   T   T
  0.2187914250025253  0.4441479445241840  0.2473496269440766   T   T   T
  0.1111111111111143  0.5555555555555571  0.1244927985133799   F   F   F
  0.3333333333333357  0.3333333333333357  0.0000000000000000   F   F   F
  0.3258496507262174  0.3308624432002128  0.3696148893756070   T   T   T
  0.5546235283316666  0.4431795419441095  0.2487524967568171   T   T   T
  0.4444444444444429  0.5555555555555571  0.1244927985133799   F   F   F
  0.6666666666666643  0.3333333333333358  0.0000000000000000   F   F   F
  0.6588716095264028  0.3279857346878355  0.3748799185105762   T   T   T
  0.8855505596186439  0.4431104795227839  0.2475500840266633   T   T   T
  0.7777777777777786  0.5555555555555571  0.1244927985133799   F   F   F
  0.0000000000000000  0.6666666666666643  0.0000000000000000   F   F   F
  0.9990269814804801  0.6667938032503145  0.3728905759681803   T   T   T
  0.2194502345560979  0.7761444712749466  0.2477524329851145   T   T   T
  0.1111111111111143  0.8888888888888857  0.1244927985133799   F   F   F
  0.3333333333333357  0.6666666666666643  0.0000000000000000   F   F   F
  0.3303987569080928  0.6652563716140563  0.3712194704900819   T   T   T
  0.5524102209444275  0.7767370333467986  0.2464628062610932   T   T   T
  0.4444444444444429  0.8888888888888857  0.1244927985133799   F   F   F
  0.6666666666666643  0.6666666666666643  0.0000000000000000   F   F   F
  0.6618306297994893  0.6693281425517291  0.3695683257056730   T   T   T
  0.8876480327749812  0.7765543785869509  0.2483129069383491   T   T   T
  0.7777777777777786  0.8888888888888857  0.1244927985133799   F   F   F

CONTCAR_Ag-111-H-ads-2
 H Ag 
 1.0000000000000000
     7.5872944782697491   -4.3805265094499983    0.0000000000000000
     0.0000000000000000    8.7610530189000002    0.0000000000000000
     0.0000000000000000    0.0000000000000000   19.1533698352999977
   1  36
Selective dynamics
Direct
  0.4441998002554654  0.5545605422307579  0.4188124528432064   T   T   T
  0.0000000000000000  0.0000000000000000  0.0000000000000000   F   F   F
  0.9997109316352238  0.9986832534889727  0.3705684480603487   T   T   T
  0.2231234488531246  0.1127798574082346  0.2483681379735632   T   T   T
  0.1111111111111143  0.2222222222222214  0.1244927985133799   F   F   F
  0.3333333333333357  0.0000000000000000  0.0000000000000000   F   F   F
  0.3325940351678493  0.9986020322491227  0.3705933446948423   T   T   T
  0.5551873070481926  0.1107278384658620  0.2476439692113813   T   T   T
  0.4444444444444429  0.2222222222222214  0.1244927985133799   F   F   F
  0.6666666666666643  0.0000000000000000  0.0000000000000000   F   F   F
  0.6672525935576438  0.0009291251095219  0.3703332906448960   T   T   T
  0.8889162333079162  0.1107210228961944  0.2476485726063814   T   T   T
  0.7777777777777786  0.2222222222222215  0.1244927985133799   F   F   F
  0.0000000000000000  0.3333333333333357  0.0000000000000000   F   F   F
  0.9977972519184141  0.3314449128681785  0.3703810072406059   T   T   T
  0.2214992105292723  0.4437156911825758  0.2471858734359829   T   T   T
  0.1111111111111143  0.5555555555555571  0.1244927985133799   F   F   F
  0.3333333333333357  0.3333333333333357  0.0000000000000000   F   F   F
  0.3317774457415846  0.3298783792544344  0.3727862519941438   T   T   T
  0.5556087130805413  0.4437261814673696  0.2471455875052108   T   T   T
  0.4444444444444429  0.5555555555555571  0.1244927985133799   F   F   F
  0.6666666666666643  0.3333333333333357  0.0000000000000000   F   F   F
  0.6672427584799729  0.3314349829904750  0.3703703603473145   T   T   T
  0.8888695267149029  0.4443802616481284  0.2476314146132670   T   T   T
  0.7777777777777786  0.5555555555555572  0.1244927985133799   F   F   F
  0.0000000000000000  0.6666666666666643  0.0000000000000000   F   F   F
  0.9998886450044870  0.6658799717215169  0.3705520688877665   T   T   T
  0.2234344618542025  0.7759476808717169  0.2483431601842462   T   T   T
  0.1111111111111143  0.8888888888888857  0.1244927985133799   F   F   F
  0.3333333333333357  0.6666666666666643  0.0000000000000000   F   F   F
  0.3318913595048598  0.6667651434828592  0.3729837851544957   T   T   T
  0.5558180687586667  0.7781960699840894  0.2472300849138218   T   T   T
  0.4444444444444429  0.8888888888888857  0.1244927985133799   F   F   F
  0.6666666666666643  0.6666666666666643  0.0000000000000000   F   F   F
  0.6686425951728830  0.6667592373968875  0.3728612203856919   T   T   T
  0.8861450437654113  0.7760004774717650  0.2483279431107585   T   T   T
  0.7777777777777786  0.8888888888888858  0.1244927985133799   F   F   F

CONTCAR_Ag-CH3O_to_CH2O-2-opt
 H  C  O Ag 
 1.0000000000000000
     7.5872944782697500   -4.3805265094500001    0.0000000000000000
     0.0000000000000000    8.7610530189000002    0.0000000000000000
     0.0000000000000000    0.0000000000000000   19.1533698353000013
   3   1   1  36
Selective dynamics
Direct
  0.6343291358512717  0.5958982553127279  0.5069651471047344   T   T   T
  0.6378492987836383  0.7945324095297703  0.4380225758433611   T   T   T
  0.5395313867853943  0.7360844963092982  0.5348745289773348   T   T   T
  0.5257557757551348  0.6257230519845054  0.5022634332921716   T   T   T
  0.3753518412112883  0.5106299463405252  0.4796754990324482   T   T   T
  0.0000000000000000  0.0000000000000000  0.0000000000000000   F   F   F
  0.0095701772720679  0.0027865209399057  0.3697335081974740   T   T   T
  0.2268779644120096  0.1136670070329184  0.2481794638539897   T   T   T
  0.1111111111111143  0.2222222222222214  0.1244927985133799   F   F   F
  0.3333333333333357  0.0000000000000000  0.0000000000000000   F   F   F
  0.3374578601366950  0.9999788369752107  0.3706979070773108   T   T   T
  0.5589432019151201  0.1086247818402561  0.2486323332919126   T   T   T
  0.4444444444444429  0.2222222222222214  0.1244927985133799   F   F   F
  0.6666666666666643  0.0000000000000000  0.0000000000000000   F   F   F
  0.6679873449070693  0.9921380398704962  0.3749015625468757   T   T   T
  0.8889205791911542  0.1085034044078165  0.2480500059497247   T   T   T
  0.7777777777777786  0.2222222222222214  0.1244927985133799   F   F   F
  0.0000000000000000  0.3333333333333357  0.0000000000000000   F   F   F
  0.9972334506981433  0.3281603008596810  0.3690659499785708   T   T   T
  0.2248471170363893  0.4434189330379179  0.2482849301952813   T   T   T
  0.1111111111111143  0.5555555555555571  0.1244927985133799   F   F   F
  0.3333333333333357  0.3333333333333357  0.0000000000000000   F   F   F
  0.3381101009723592  0.3327372006094084  0.3733191347179118   T   T   T
  0.5575026987225059  0.4449732832978476  0.2489073183423341   T   T   T
  0.4444444444444429  0.5555555555555571  0.1244927985133799   F   F   F
  0.6666666666666643  0.3333333333333358  0.0000000000000000   F   F   F
  0.6704350219655766  0.3292042639660842  0.3699009849494086   T   T   T
  0.8910076070599465  0.4441084990995748  0.2467068733514339   T   T   T
  0.7777777777777786  0.5555555555555571  0.1244927985133799   F   F   F
  0.0000000000000000  0.6666666666666643  0.0000000000000000   F   F   F
  0.0023217832365003  0.6648309448826578  0.3694346915211701   T   T   T
  0.2244384155075996  0.7776998765061159  0.2470754632850948   T   T   T
  0.1111111111111143  0.8888888888888857  0.1244927985133799   F   F   F
  0.3333333333333357  0.6666666666666643  0.0000000000000000   F   F   F
  0.3257744682170384  0.6645696305727128  0.3689551640681805   T   T   T
  0.5555895772958113  0.7763119048007824  0.2470774634836095   T   T   T
  0.4444444444444429  0.8888888888888857  0.1244927985133799   F   F   F
  0.6666666666666643  0.6666666666666643  0.0000000000000000   F   F   F
  0.6807148198808100  0.6717697894500855  0.3675269089950243   T   T   T
  0.8924505297670237  0.7782794797375132  0.2460361657132354   T   T   T
  0.7777777777777786  0.8888888888888857  0.1244927985133799   F   F   F

CONTCAR_Ag-CH3OH-ads-1
 H  C  O Ag 
 1.0000000000000000
     7.5872944782697500   -4.3805265094500001    0.0000000000000000
     0.0000000000000000    8.7610530189000002    0.0000000000000000
     0.0000000000000000    0.0000000000000000   19.1533698353000013
   4   1   1  36
Selective dynamics
Direct
  0.4121994293680176  0.4718730769445034  0.5206723402549766   T   T   T
  0.5921444865405784  0.4327695599373276  0.5320939710914265   T   T   T
  0.5492433125847831  0.5532881428311436  0.5974716898763105   T   T   T
  0.6305147627893607  0.7725371336127402  0.5095483712918921   T   T   T
  0.5474727846736123  0.5279082794876054  0.5410893307193624   T   T   T
  0.6688251076985887  0.6859318887287352  0.5042749568144822   T   T   T
  0.0000000000000000  0.0000000000000000  0.0000000000000000   F   F   F
  0.0019919157899662  0.0021698271475407  0.3699650068392130   T   T   T
  0.2229247224696546  0.1109767635171928  0.2471659649028757   T   T   T
  0.1111111111111143  0.2222222222222214  0.1244927985133799   F   F   F
  0.3333333333333357  0.0000000000000000  0.0000000000000000   F   F   F
  0.3345847252088698  0.0003942408390840  0.3704614462924573   T   T   T
  0.5556512760170046  0.1112577358405547  0.2469154287380806   T   T   T
  0.4444444444444429  0.2222222222222214  0.1244927985133799   F   F   F
  0.6666666666666643  0.0000000000000000  0.0000000000000000   F   F   F
  0.6671043218249985  0.0015045497886344  0.3699943551826873   T   T   T
  0.8895234141043329  0.1119505593717563  0.2476248703631531   T   T   T
  0.7777777777777786  0.2222222222222214  0.1244927985133799   F   F   F
  0.0000000000000000  0.3333333333333357  0.0000000000000000   F   F   F
  0.0007800225296201  0.3338744385981622  0.3710439107107985   T   T   T
  0.2224561042162690  0.4449564097514397  0.2475473493624550   T   T   T
  0.1111111111111143  0.5555555555555571  0.1244927985133799   F   F   F
  0.3333333333333357  0.3333333333333357  0.0000000000000000   F   F   F
  0.3323841180135704  0.3322454944355675  0.3694071683025494   T   T   T
  0.5566997027910370  0.4458845098196069  0.2481920283333533   T   T   T
  0.4444444444444429  0.5555555555555571  0.1244927985133799   F   F   F
  0.6666666666666643  0.3333333333333358  0.0000000000000000   F   F   F
  0.6675188927478656  0.3321467748321693  0.3697583790060579   T   T   T
  0.8896590371800959  0.4448031478628681  0.2476316179653395   T   T   T
  0.7777777777777786  0.5555555555555571  0.1244927985133799   F   F   F
  0.0000000000000000  0.6666666666666643  0.0000000000000000   F   F   F
  0.0021754102894887  0.6670321892938417  0.3699639977299107   T   T   T
  0.2228848496376517  0.7787137791102797  0.2471687052573311   T   T   T
  0.1111111111111143  0.8888888888888857  0.1244927985133799   F   F   F
  0.3333333333333357  0.6666666666666643  0.0000000000000000   F   F   F
  0.3331167148552426  0.6673622784732218  0.3700289252282049   T   T   T
  0.5566246096692499  0.7778365815204134  0.2481824572942234   T   T   T
  0.4444444444444429  0.8888888888888857  0.1244927985133799   F   F   F
  0.6666666666666643  0.6666666666666643  0.0000000000000000   F   F   F
  0.6679420141714216  0.6668389877836027  0.3714787472300540   T   T   T
  0.8887081391119551  0.7780400521676869  0.2483488121930879   T   T   T
  0.7777777777777786  0.8888888888888857  0.1244927985133799   F   F   F

CONTCAR_Au-CH3OH_to_CH2OH
 H  C  O Au 
 1.0000000000000000
     7.6240368244104602    4.4017397128850000    0.0000000000000000
     0.0000000000000000    8.8034794257700000    0.0000000000000000
     0.0000000000000000    0.0000000000000000   19.1880108514000014
   4   1   1  36
Selective dynamics
Direct
  0.8034757848155208  0.2915363416942123  0.5259073513600603   T   T   T
  0.4765503452207480  0.5950227816131169  0.4928281436333393   T   T   T
  0.5999911083436089  0.2939308524247078  0.5031249185203310   T   T   T
  0.8209810797151670  0.3354003029180699  0.4293217005237538   T   T   T
  0.6757770919706100  0.3615541171660512  0.5002696958971410   T   T   T
  0.5917144667199730  0.5346874638827123  0.5164834149500344   T   T   T
  0.0000000000000000  0.0000000000000000  0.0000000000000000   F   F   F
  0.2208087457679584  0.2230498214063768  0.2475736254113991   T   T   T
  0.0064337936153336  0.9890697339145239  0.3701022178427482   T   T   T
  0.1111111111111143  0.1111111111111072  0.1248698281281619   F   F   F
  0.3333333333333357  0.0000000000000000  0.0000000000000000   F   F   F
  0.5572698413153521  0.2251058355897708  0.2492040494416682   T   T   T
  0.3306753722898424  0.0010815659793113  0.3719675142066109   T   T   T
  0.4444444444444429  0.1111111111111142  0.1248698281281619   F   F   F
  0.6666666666666643  0.0000000000000002  0.0000000000000000   F   F   F
  0.8894383671005275  0.2216085944244943  0.2480141839160634   T   T   T
  0.6661612286779051  0.9979592540903017  0.3713049813885759   T   T   T
  0.7777777777777788  0.1111111111111142  0.1248698281281619   F   F   F
  0.0000000000000000  0.3333333333333357  0.0000000000000000   F   F   F
  0.2217055127147934  0.5559228432172111  0.2468623393555887   T   T   T
  0.0034260725946306  0.3327660650682727  0.3747772679980008   T   T   T
  0.1111111111111143  0.4444444444444430  0.1248698281281619   F   F   F
  0.3333333333333357  0.3333333333333357  0.0000000000000000   F   F   F
  0.5569601067718590  0.5541665010505389  0.2485166753167835   T   T   T
  0.3311410559513089  0.3338703764363777  0.3716473841137714   T   T   T
  0.4444444444444429  0.4444444444444430  0.1248698281281619   F   F   F
  0.6666666666666643  0.3333333333333359  0.0000000000000000   F   F   F
  0.8889980797148453  0.5538267893591822  0.2476149365925243   T   T   T
  0.6636383352470793  0.3278982277056992  0.3757964432650828   T   T   T
  0.7777777777777788  0.4444444444444428  0.1248698281281619   F   F   F
  0.0000000000000000  0.6666666666666644  0.0000000000000000   F   F   F
  0.2228920123625682  0.8892306044642516  0.2463663462384846   T   T   T
  0.9992224647610051  0.6645718420335778  0.3717741517343592   T   T   T
  0.1111111111111143  0.7777777777777787  0.1248698281281619   F   F   F
  0.3333333333333357  0.6666666666666645  0.0000000000000000   F   F   F
  0.5532650754834554  0.8919975071325179  0.2457077655931205   T   T   T
  0.3314890013080221  0.6669552336818139  0.3715470046386327   T   T   T
  0.4444444444444429  0.7777777777777786  0.1248698281281619   F   F   F
  0.6666666666666643  0.6666666666666646  0.0000000000000000   F   F   F
  0.8882676252446258  0.8891501456789233  0.2470601562505942   T   T   T
  0.6623327901575898  0.6781084121777453  0.3690926198468398   T   T   T
  0.7777777777777788  0.7777777777777786  0.1248698281281619   F   F   F

CONTCAR_Au-111-H-ads-3
 H Au 
 1.0000000000000000
     7.6240368244104619    4.4017397128850009    0.0000000000000000
     0.0000000000000000    8.8034794257700000    0.0000000000000000
     0.0000000000000000    0.0000000000000000   19.1880108513999978
   1  36
Selective dynamics
Direct
  0.4444383636870191  0.4457770396805780  0.4097432565203208   T   T   T
  0.0000000000000000  0.0000000000000000  0.0000000000000000   F   F   F
  0.2230598697470217  0.2233693089661463  0.2473988220200627   T   T   T
  0.9999179406120542  0.0012521041057858  0.3714951791159489   T   T   T
  0.1111111111111143  0.1111111111111072  0.1248698281281619   F   F   F
  0.3333333333333357  0.0000000000000000  0.0000000000000000   F   F   F
  0.5553393283764764  0.2227200786047913  0.2473740877374703   T   T   T
  0.3323279089725099  0.0014665665785567  0.3715032345490244   T   T   T
  0.4444444444444430  0.1111111111111143  0.1248698281281619   F   F   F
  0.6666666666666643  0.0000000000000000  0.0000000000000000   F   F   F
  0.8871125976771027  0.2233055487702409  0.2474108892357945   T   T   T
  0.6672165652132138  0.9989856424034073  0.3705746127273040   T   T   T
  0.7777777777777786  0.1111111111111143  0.1248698281281619   F   F   F
  0.0000000000000000  0.3333333333333357  0.0000000000000000   F   F   F
  0.2228036627952790  0.5554412399603178  0.2473156322367288   T   T   T
  0.0004528738887898  0.3330280494353891  0.3715518052484049   T   T   T
  0.1111111111111143  0.4444444444444429  0.1248698281281619   F   F   F
  0.3333333333333357  0.3333333333333358  0.0000000000000000   F   F   F
  0.5550289581727259  0.5553879396018123  0.2473200021377614   T   T   T
  0.3291883073628674  0.3300332978731836  0.3741823943138778   T   T   T
  0.4444444444444430  0.4444444444444429  0.1248698281281619   F   F   F
  0.6666666666666643  0.3333333333333357  0.0000000000000000   F   F   F
  0.8890668478547299  0.5551058614587019  0.2470748015240349   T   T   T
  0.6749696132277850  0.3297250090796242  0.3742181601949453   T   T   T
  0.7777777777777786  0.4444444444444430  0.1248698281281619   F   F   F
  0.0000000000000000  0.6666666666666643  0.0000000000000000   F   F   F
  0.2227717289648771  0.8878049594800943  0.2474191757948695   T   T   T
  0.9985047173692041  0.6677138492617520  0.3705927977320461   T   T   T
  0.1111111111111143  0.7777777777777786  0.1248698281281619   F   F   F
  0.3333333333333357  0.6666666666666643  0.0000000000000000   F   F   F
  0.5550281446161951  0.8891186511966838  0.2470374677214530   T   T   T
  0.3286315940700231  0.6763090019114831  0.3740602724966888   T   T   T
  0.4444444444444430  0.7777777777777785  0.1248698281281619   F   F   F
  0.6666666666666643  0.6666666666666643  0.0000000000000000   F   F   F
  0.8891155761368497  0.8891483203805883  0.2470308800980691   T   T   T
  0.6671604140309788  0.6676734261714629  0.3705665454804348   T   T   T
  0.7777777777777786  0.7777777777777786  0.1248698281281619   F   F   F

CONTCAR_Au-111-model-551
Au 
 1.0000000000000000
     7.6240368244126424    4.4017397128862594    0.0000000000000000
    -0.0000000000000010    8.8034794257725189    0.0000000000000010
    -0.0000000000000010    0.0000000000000000   19.1880108514108443
  36
Selective dynamics
Direct
  0.0000000000000000  0.0000000000000000  0.0000000000000000   F   F   F
  0.2222222222222214  0.2222222222222214  0.2471079670401555   T   T   T
  0.0000000000000000  0.0000000000000000  0.3707250773287409   T   T   T
  0.1111111111111143  0.1111111111111072  0.1248698281281619   F   F   F
  0.3333333333333357  0.0000000000000000  0.0000000000000000   F   F   F
  0.5555555555555571  0.2222222222222214  0.2471079670401555   T   T   T
  0.3333333333333357  0.0000000000000000  0.3707250773287409   T   T   T
  0.4444444444444429  0.1111111111111143  0.1248698281281619   F   F   F
  0.6666666666666643  0.0000000000000000  0.0000000000000000   F   F   F
  0.8888888888888857  0.2222222222222214  0.2471079670401555   T   T   T
  0.6666666666666643  0.0000000000000000  0.3707250773287409   T   T   T
  0.7777777777777786  0.1111111111111143  0.1248698281281619   F   F   F
  0.0000000000000000  0.3333333333333357  0.0000000000000000   F   F   F
  0.2222222222222214  0.5555555555555572  0.2471079670401555   T   T   T
  0.0000000000000000  0.3333333333333358  0.3707250773287409   T   T   T
  0.1111111111111143  0.4444444444444430  0.1248698281281619   F   F   F
  0.3333333333333357  0.3333333333333358  0.0000000000000000   F   F   F
  0.5555555555555571  0.5555555555555571  0.2471079670401555   T   T   T
  0.3333333333333357  0.3333333333333359  0.3707250773287409   T   T   T
  0.4444444444444429  0.4444444444444429  0.1248698281281619   F   F   F
  0.6666666666666643  0.3333333333333356  0.0000000000000000   F   F   F
  0.8888888888888928  0.5555555555555574  0.2471079670401555   T   T   T
  0.6666666666666643  0.3333333333333356  0.3707250773287409   T   T   T
  0.7777777777777786  0.4444444444444429  0.1248698281281619   F   F   F
  0.0000000000000000  0.6666666666666643  0.0000000000000000   F   F   F
  0.2222222222222214  0.8888888888888857  0.2471079670401555   T   T   T
  0.0000000000000000  0.6666666666666644  0.3707250773287409   T   T   T
  0.1111111111111143  0.7777777777777786  0.1248698281281619   F   F   F
  0.3333333333333357  0.6666666666666644  0.0000000000000000   F   F   F
  0.5555555555555571  0.8888888888888858  0.2471079670401555   T   T   T
  0.3333333333333357  0.6666666666666645  0.3707250773287409   T   T   T
  0.4444444444444429  0.7777777777777786  0.1248698281281619   F   F   F
  0.6666666666666643  0.6666666666666643  0.0000000000000000   F   F   F
  0.8888888888888928  0.8888888888888858  0.2471079670401555   T   T   T
  0.6666666666666643  0.6666666666666643  0.3707250773287409   T   T   T
  0.7777777777777786  0.7777777777777786  0.1248698281281619   F   F   F

CONTCAR_Au-CH2OH-ads-2
 H  C  O Au 
 1.0000000000000000
     7.6240368244104602    4.4017397128850000    0.0000000000000000
     0.0000000000000000    8.8034794257700000    0.0000000000000000
     0.0000000000000000    0.0000000000000000   19.1880108514000014
   3   1   1  36
Selective dynamics
Direct
  0.1986966888394959  0.6984208044762216  0.5040428181533539   T   T   T
  0.3737109272654613  0.7526719187134189  0.5085716555523079   T   T   T
  0.4180387047129137  0.4102820728493470  0.5047955339259684   T   T   T
  0.3355871366954138  0.6577499593330456  0.4918117079197227   T   T   T
  0.4569761016134880  0.4937837176723749  0.5165514291269930   T   T   T
  0.0000000000000000  0.0000000000000000  0.0000000000000000   F   F   F
  0.2223294380159726  0.2207219443079239  0.2464896906958471   T   T   T
  0.9991211878954998  0.9997331302363988  0.3704615888987728   T   T   T
  0.1111111111111143  0.1111111111111072  0.1248698281281619   F   F   F
  0.3333333333333357  0.0000000000000000  0.0000000000000000   F   F   F
  0.5555547359934050  0.2217846062219994  0.2468685099055889   T   T   T
  0.3342210924977079  0.0002307722846300  0.3707829273680179   T   T   T
  0.4444444444444429  0.1111111111111143  0.1248698281281619   F   F   F
  0.6666666666666643  0.0000000000000001  0.0000000000000000   F   F   F
  0.8907588224222563  0.2207318551933443  0.2465079887960262   T   T   T
  0.6672348054436724  0.9987578357348527  0.3715298680296671   T   T   T
  0.7777777777777786  0.1111111111111144  0.1248698281281619   F   F   F
  0.0000000000000000  0.3333333333333357  0.0000000000000000   F   F   F
  0.2240376662849835  0.5557188884329385  0.2485432413012197   T   T   T
  0.0011587313927016  0.3316660031575254  0.3713421904968275   T   T   T
  0.1111111111111143  0.4444444444444430  0.1248698281281619   F   F   F
  0.3333333333333357  0.3333333333333357  0.0000000000000000   F   F   F
  0.5529335768310528  0.5556957853021127  0.2485947165899864   T   T   T
  0.3342117383915718  0.3290084037967494  0.3705231325163377   T   T   T
  0.4444444444444429  0.4444444444444430  0.1248698281281619   F   F   F
  0.6666666666666643  0.3333333333333358  0.0000000000000000   F   F   F
  0.8895384568196165  0.5534803848192816  0.2465295900966346   T   T   T
  0.6709363908862692  0.3285228389488177  0.3696086643922866   T   T   T
  0.7777777777777786  0.4444444444444430  0.1248698281281619   F   F   F
  0.0000000000000000  0.6666666666666643  0.0000000000000000   F   F   F
  0.2245435108253866  0.8844709844974190  0.2482372244813862   T   T   T
  0.9987308822905290  0.6643345598915638  0.3704260025673971   T   T   T
  0.1111111111111143  0.7777777777777786  0.1248698281281619   F   F   F
  0.3333333333333357  0.6666666666666644  0.0000000000000000   F   F   F
  0.5556734971689478  0.8875081281837617  0.2469980413093628   T   T   T
  0.3334178212392314  0.6678786236189084  0.3793356003033436   T   T   T
  0.4444444444444429  0.7777777777777786  0.1248698281281619   F   F   F
  0.6666666666666643  0.6666666666666644  0.0000000000000000   F   F   F
  0.8896995794603060  0.8872062655862386  0.2470812536808988   T   T   T
  0.6697332947059422  0.6651943075063308  0.3703866672905467   T   T   T
  0.7777777777777786  0.7777777777777786  0.1248698281281619   F   F   F

CONTCAR_Au-CH2O-ads-3
 H  C  O Au 
 1.0000000000000000
     7.6240368244104602    4.4017397128850000    0.0000000000000000
     0.0000000000000000    8.8034794257700000    0.0000000000000000
     0.0000000000000000    0.0000000000000000   19.1880108514000014
   2   1   1  36
Selective dynamics
Direct
  0.4176867329396028  0.4119659940407440  0.5102171881843051   T   T   T
  0.3906041199123847  0.5214322236067623  0.5986821247517873   T   T   T
  0.3821508009880650  0.5329196712909549  0.5408440320026092   T   T   T
  0.3357305452837566  0.6732809776795277  0.5123372937042555   T   T   T
  0.0000000000000000  0.0000000000000000  0.0000000000000000   F   F   F
  0.2215397105316993  0.2235060114696621  0.2467613870027702   T   T   T
  0.9978942025444693  0.0032713031529397  0.3704976082904720   T   T   T
  0.1111111111111143  0.1111111111111072  0.1248698281281619   F   F   F
  0.3333333333333357  0.0000000000000000  0.0000000000000000   F   F   F
  0.5554804607638543  0.2227823316147649  0.2470269263948441   T   T   T
  0.3331361156857108  0.0033137659027337  0.3704390574148857   T   T   T
  0.4444444444444429  0.1111111111111143  0.1248698281281619   F   F   F
  0.6666666666666643  0.0000000000000001  0.0000000000000000   F   F   F
  0.8887524334746953  0.2234498607855888  0.2467860190663215   T   T   T
  0.6664448470984140  0.0016082674055481  0.3712872065890868   T   T   T
  0.7777777777777786  0.1111111111111144  0.1248698281281619   F   F   F
  0.0000000000000000  0.3333333333333357  0.0000000000000000   F   F   F
  0.2224811645013095  0.5566580378351643  0.2475485149959003   T   T   T
  0.9995451453169861  0.3351194210978352  0.3709539886587530   T   T   T
  0.1111111111111143  0.4444444444444430  0.1248698281281619   F   F   F
  0.3333333333333357  0.3333333333333357  0.0000000000000000   F   F   F
  0.5548116826712458  0.5567415839513846  0.2475220157288376   T   T   T
  0.3333096547851795  0.3339036575248949  0.3705744893770337   T   T   T
  0.4444444444444429  0.4444444444444430  0.1248698281281619   F   F   F
  0.6666666666666643  0.3333333333333358  0.0000000000000000   F   F   F
  0.8889887680842090  0.5559857420296742  0.2467929281509247   T   T   T
  0.6667595676276321  0.3340920009696410  0.3703718213066622   T   T   T
  0.7777777777777786  0.4444444444444430  0.1248698281281619   F   F   F
  0.0000000000000000  0.6666666666666643  0.0000000000000000   F   F   F
  0.2219740196117208  0.8897849585936822  0.2475038311227514   T   T   T
  0.9992568732468958  0.6680862774521737  0.3704604276125689   T   T   T
  0.1111111111111143  0.7777777777777786  0.1248698281281619   F   F   F
  0.3333333333333357  0.6666666666666644  0.0000000000000000   F   F   F
  0.5554183803919548  0.8898454836771991  0.2471540565347363   T   T   T
  0.3322604528709996  0.6703711119510377  0.3706737058818733   T   T   T
  0.4444444444444429  0.7777777777777786  0.1248698281281619   F   F   F
  0.6666666666666643  0.6666666666666644  0.0000000000000000   F   F   F
  0.8885385579549727  0.8897846608383334  0.2471678681752667   T   T   T
  0.6674943352004503  0.6683117947386537  0.3703555380159231   T   T   T
  0.7777777777777786  0.7777777777777786  0.1248698281281619   F   F   F

CONTCAR_Au-CH3O-ads-1
 H  C  O Au 
 1.0000000000000000
     7.6240368244104602    4.4017397128850000    0.0000000000000000
     0.0000000000000000    8.8034794257700000    0.0000000000000000
     0.0000000000000000    0.0000000000000000   19.1880108514000014
   3   1   1  36
Selective dynamics
Direct
  0.3140269854922654  0.1859966346705892  0.5354100801825026   T   T   T
  0.5167638255049082  0.9808465883454704  0.5360896139646295   T   T   T
  0.5189453733304550  0.1834186829241320  0.5323361279650112   T   T   T
  0.4491347239193214  0.1153466506962533  0.5151528712928556   T   T   T
  0.4461886408003051  0.1107048700967061  0.4406199746792920   T   T   T
  0.0000000000000000  0.0000000000000000  0.0000000000000000   F   F   F
  0.2246728340739171  0.2194398094384560  0.2488382998439785   T   T   T
  0.9994018801426217  0.0003249552825765  0.3718654789514669   T   T   T
  0.1111111111111143  0.1111111111111072  0.1248698281281619   F   F   F
  0.3333333333333357  0.0000000000000000  0.0000000000000000   F   F   F
  0.5546232696994213  0.2195327017440055  0.2487670042888884   T   T   T
  0.3215009059117241  0.9858243983927929  0.3713441457833148   T   T   T
  0.4444444444444429  0.1111111111111143  0.1248698281281619   F   F   F
  0.6666666666666643  0.0000000000000001  0.0000000000000000   F   F   F
  0.8893650609086864  0.2202742059450364  0.2462800239948687   T   T   T
  0.6919462049733121  0.9856216268770274  0.3706778531358937   T   T   T
  0.7777777777777786  0.1111111111111144  0.1248698281281619   F   F   F
  0.0000000000000000  0.3333333333333357  0.0000000000000000   F   F   F
  0.2228266664687953  0.5532885694055810  0.2467455983268533   T   T   T
  0.9979724410826012  0.3326017145980129  0.3693683029135028   T   T   T
  0.1111111111111143  0.4444444444444430  0.1248698281281619   F   F   F
  0.3333333333333357  0.3333333333333357  0.0000000000000000   F   F   F
  0.5544109360490652  0.5549576837738792  0.2462734122535154   T   T   T
  0.3212894947663812  0.3561069785694810  0.3705608677516211   T   T   T
  0.4444444444444429  0.4444444444444430  0.1248698281281619   F   F   F
  0.6666666666666643  0.3333333333333358  0.0000000000000000   F   F   F
  0.8893444386218547  0.5547704886199898  0.2463181493408044   T   T   T
  0.6684873744045167  0.3330791149757947  0.3691852258019821   T   T   T
  0.7777777777777786  0.4444444444444430  0.1248698281281619   F   F   F
  0.0000000000000000  0.6666666666666643  0.0000000000000000   F   F   F
  0.2224846223267870  0.8882808444314875  0.2469375164461294   T   T   T
  0.9993445035268818  0.6638606339899324  0.3716192751495396   T   T   T
  0.1111111111111143  0.7777777777777786  0.1248698281281619   F   F   F
  0.3333333333333357  0.6666666666666644  0.0000000000000000   F   F   F
  0.5541968329262338  0.8900748985318716  0.2487694351713912   T   T   T
  0.3354101460021198  0.6640206349736452  0.3717154839116672   T   T   T
  0.4444444444444429  0.7777777777777786  0.1248698281281619   F   F   F
  0.6666666666666643  0.6666666666666644  0.0000000000000000   F   F   F
  0.8882729142770683  0.8880303960193937  0.2467825580806906   T   T   T
  0.6681945287605202  0.6621137063256016  0.3692390404780442   T   T   T
  0.7777777777777786  0.7777777777777786  0.1248698281281619   F   F   F

CONTCAR_Au-CH3OH-ads-2
 H  C  O Au 
 1.0000000000000000
     7.6240368244104602    4.4017397128850000    0.0000000000000000
     0.0000000000000000    8.8034794257700000    0.0000000000000000
     0.0000000000000000    0.0000000000000000   19.1880108514000014
   4   1   1  36
Selective dynamics
Direct
  0.4092594476478201  0.3827747572107706  0.5147772848217764   T   T   T
  0.5911842752203872  0.1676737827998810  0.5288901231111853   T   T   T
  0.5338150185098044  0.3330500975518750  0.5945813007576164   T   T   T
  0.6168980157521633  0.4755038243733511  0.5084559105268751   T   T   T
  0.5410231177424283  0.3078089150501476  0.5381315067675724   T   T   T
  0.6630204547164787  0.3491879776299986  0.5054017682195328   T   T   T
  0.0000000000000000  0.0000000000000000  0.0000000000000000   F   F   F
  0.2227661371461988  0.2212461540501837  0.2466714760088404   T   T   T
  0.0027514460176243  0.9972514398613181  0.3705081769311327   T   T   T
  0.1111111111111143  0.1111111111111072  0.1248698281281619   F   F   F
  0.3333333333333357  0.0000000000000000  0.0000000000000000   F   F   F
  0.5561790023841841  0.2220659957978100  0.2476524780638925   T   T   T
  0.3345724370180503  0.9989792748646770  0.3709465822635203   T   T   T
  0.4444444444444429  0.1111111111111143  0.1248698281281619   F   F   F
  0.6666666666666643  0.0000000000000001  0.0000000000000000   F   F   F
  0.8890829064612714  0.2219496073755658  0.2476486705825164   T   T   T
  0.6679746327737676  0.9973685056052513  0.3704572684067470   T   T   T
  0.7777777777777786  0.1111111111111144  0.1248698281281619   F   F   F
  0.0000000000000000  0.3333333333333357  0.0000000000000000   F   F   F
  0.2223671628388704  0.5556485173509422  0.2470570241458860   T   T   T
  0.0024074464853158  0.3328743123376925  0.3705188289218200   T   T   T
  0.1111111111111143  0.4444444444444430  0.1248698281281619   F   F   F
  0.3333333333333357  0.3333333333333357  0.0000000000000000   F   F   F
  0.5562553312952850  0.5549958285775956  0.2476296966593052   T   T   T
  0.3322143695736456  0.3330241271800697  0.3699495510014366   T   T   T
  0.4444444444444429  0.4444444444444430  0.1248698281281619   F   F   F
  0.6666666666666643  0.3333333333333358  0.0000000000000000   F   F   F
  0.8892284103883524  0.5554780037994745  0.2472215018049263   T   T   T
  0.6691262418737046  0.3311136733684953  0.3701921616351012   T   T   T
  0.7777777777777786  0.4444444444444430  0.1248698281281619   F   F   F
  0.0000000000000000  0.6666666666666643  0.0000000000000000   F   F   F
  0.2229028839302164  0.8887983224512298  0.2467439730895203   T   T   T
  0.0012807044319536  0.6658456401462783  0.3712578304773410   T   T   T
  0.1111111111111143  0.7777777777777786  0.1248698281281619   F   F   F
  0.3333333333333357  0.6666666666666644  0.0000000000000000   F   F   F
  0.5555316229682765  0.8887032291932401  0.2466865912542094   T   T   T
  0.3335664195384200  0.6669667716101839  0.3706016788381773   T   T   T
  0.4444444444444429  0.7777777777777786  0.1248698281281619   F   F   F
  0.6666666666666643  0.6666666666666644  0.0000000000000000   F   F   F
  0.8895044545577038  0.8882797033339607  0.2471234731245981   T   T   T
  0.6677870487970585  0.6672493515028268  0.3708623174654165   T   T   T
  0.7777777777777786  0.7777777777777786  0.1248698281281619   F   F   F

CONTCAR_Au-CH3O_to_CH2O
 H  C  O Au 
 1.0000000000000000
     7.6240368244104602    4.4017397128850000    0.0000000000000000
     0.0000000000000000    8.8034794257700000    0.0000000000000000
     0.0000000000000000    0.0000000000000000   19.1880108514000014
   3   1   1  36
Selective dynamics
Direct
  0.5994800779336703  0.1735736823700459  0.5079650970664165   T   T   T
  0.6400297448049970  0.3489774835064439  0.4580981599842969   T   T   T
  0.5471625002486343  0.3818539084739885  0.5552245383739222   T   T   T
  0.5114737505364282  0.3167680922402523  0.5141050191639188   T   T   T
  0.3563419293145514  0.3923825425918782  0.4913018573737252   T   T   T
  0.0000000000000000  0.0000000000000000  0.0000000000000000   F   F   F
  0.2240978697853870  0.2227369618250912  0.2476839933515288   T   T   T
  0.0043429858795360  0.9968597769162524  0.3707688928223655   T   T   T
  0.1111111111111143  0.1111111111111072  0.1248698281281619   F   F   F
  0.3333333333333357  0.0000000000000000  0.0000000000000000   F   F   F
  0.5556626279491161  0.2246862519410916  0.2495567758252758   T   T   T
  0.3356861001205582  0.9980303542031383  0.3714174200430930   T   T   T
  0.4444444444444429  0.1111111111111142  0.1248698281281619   F   F   F
  0.6666666666666643  0.0000000000000002  0.0000000000000000   F   F   F
  0.8880514144080021  0.2231474862271534  0.2475559366650518   T   T   T
  0.6705332259130801  0.9957600468019550  0.3692820878518499   T   T   T
  0.7777777777777788  0.1111111111111142  0.1248698281281619   F   F   F
  0.0000000000000000  0.3333333333333357  0.0000000000000000   F   F   F
  0.2239470399995341  0.5546262095838833  0.2478230163187678   T   T   T
  0.0032778630444505  0.3340701473007304  0.3708740495005255   T   T   T
  0.1111111111111143  0.4444444444444430  0.1248698281281619   F   F   F
  0.3333333333333357  0.3333333333333357  0.0000000000000000   F   F   F
  0.5572477062614899  0.5543872183651091  0.2477179954084789   T   T   T
  0.3281177437051054  0.3320829296980394  0.3715082538928050   T   T   T
  0.4444444444444429  0.4444444444444430  0.1248698281281619   F   F   F
  0.6666666666666643  0.3333333333333359  0.0000000000000000   F   F   F
  0.8895241033336757  0.5553170511243327  0.2471523879402212   T   T   T
  0.6780481274792893  0.3333499813376939  0.3723214531563193   T   T   T
  0.7777777777777788  0.4444444444444428  0.1248698281281619   F   F   F
  0.0000000000000000  0.6666666666666644  0.0000000000000000   F   F   F
  0.2222873913046804  0.8912055067415295  0.2460970272435375   T   T   T
  0.9989777925773365  0.6691669925319159  0.3702323957043800   T   T   T
  0.1111111111111143  0.7777777777777787  0.1248698281281619   F   F   F
  0.3333333333333357  0.6666666666666645  0.0000000000000000   F   F   F
  0.5554153667679020  0.8893817111995603  0.2465707681639509   T   T   T
  0.3324982591670773  0.6713493408645771  0.3685790323988765   T   T   T
  0.4444444444444429  0.7777777777777786  0.1248698281281619   F   F   F
  0.6666666666666643  0.6666666666666646  0.0000000000000000   F   F   F
  0.8900094481712436  0.8900847203705304  0.2463208790068590   T   T   T
  0.6678050902387089  0.6699520559448003  0.3709527642705802   T   T   T
  0.7777777777777788  0.7777777777777786  0.1248698281281619   F   F   F

CONTCAR_Au-CH3OH_to_CH3O-final
 H  C  O Au 
 1.0000000000000000
     7.6240368244104602    4.4017397128850000    0.0000000000000000
     0.0000000000000000    8.8034794257700000    0.0000000000000000
     0.0000000000000000    0.0000000000000000   19.1880108514000014
   4   1   1  36
Selective dynamics
Direct
  0.6186212241953499  0.4416956579631189  0.5769353231458252   T   T   T
  0.8042339944043708  0.3939037602912268  0.5233349617273865   T   T   T
  0.5984625935473097  0.5888940501054045  0.5081681832968423   T   T   T
  0.4118809909862791  0.4670864720462807  0.4259042832800614   T   T   T
  0.6604714021035506  0.4485177420896534  0.5232838104895396   T   T   T
  0.6104954850467356  0.3525511524664213  0.4789480588428458   T   T   T
  0.0000000000000000  0.0000000000000000  0.0000000000000000   F   F   F
  0.2267621875983099  0.2221397614704249  0.2473393800581538   T   T   T
  0.0125581066661956  0.9908813325733945  0.3710943321660674   T   T   T
  0.1111111111111143  0.1111111111111072  0.1248698281281619   F   F   F
  0.3333333333333357  0.0000000000000000  0.0000000000000000   F   F   F
  0.5566419470518785  0.2248019123108472  0.2492954827494215   T   T   T
  0.3378922507208219  0.9994090968643330  0.3713627700106248   T   T   T
  0.4444444444444429  0.1111111111111143  0.1248698281281619   F   F   F
  0.6666666666666643  0.0000000000000001  0.0000000000000000   F   F   F
  0.8898706045211959  0.2222618656585825  0.2481828067322004   T   T   T
  0.6679574213410308  0.9994506931464013  0.3693371920637694   T   T   T
  0.7777777777777786  0.1111111111111144  0.1248698281281619   F   F   F
  0.0000000000000000  0.3333333333333357  0.0000000000000000   F   F   F
  0.2238451413393363  0.5549760511757320  0.2472634260906074   T   T   T
  0.0166901824825169  0.3313692026962031  0.3716199140469759   T   T   T
  0.1111111111111143  0.4444444444444430  0.1248698281281619   F   F   F
  0.3333333333333357  0.3333333333333357  0.0000000000000000   F   F   F
  0.5566531627796459  0.5528929151233815  0.2493937859350000   T   T   T
  0.3351619598238013  0.3376311647206165  0.3753034385139549   T   T   T
  0.4444444444444429  0.4444444444444430  0.1248698281281619   F   F   F
  0.6666666666666643  0.3333333333333358  0.0000000000000000   F   F   F
  0.8906590065616166  0.5536789166095061  0.2472079228032190   T   T   T
  0.7020761429780469  0.3192380149033691  0.3724554222092362   T   T   T
  0.7777777777777786  0.4444444444444430  0.1248698281281619   F   F   F
  0.0000000000000000  0.6666666666666643  0.0000000000000000   F   F   F
  0.2259744805853128  0.8857692154497974  0.2473780424442214   T   T   T
  0.9977961044688917  0.6686512953020548  0.3707952619487094   T   T   T
  0.1111111111111143  0.7777777777777786  0.1248698281281619   F   F   F
  0.3333333333333357  0.6666666666666644  0.0000000000000000   F   F   F
  0.5555064143432462  0.8893849581235820  0.2459641672293454   T   T   T
  0.3317274099986905  0.6679901058464472  0.3750675204116365   T   T   T
  0.4444444444444429  0.7777777777777786  0.1248698281281619   F   F   F
  0.6666666666666643  0.6666666666666644  0.0000000000000000   F   F   F
  0.8905616684370835  0.8889842791008010  0.2470283487550812   T   T   T
  0.6674427207012616  0.6705718851437157  0.3692394883474286   T   T   T
  0.7777777777777786  0.7777777777777786  0.1248698281281619   F   F   F

CONTCAR_Ir-CH3OH_to_CH2OH-ts
 H  C  O Ir 
 1.0000000000000000
     7.1096439784317997    4.1047548647900003    0.0000000000000000
     0.0000000000000000    8.2095097295800006    0.0000000000000000
     0.0000000000000000    0.0000000000000000   18.7030366253000011
   4   1   1  36
Selective dynamics
Direct
  0.5492290028308802  0.3119751174239727  0.4859510051454887   T   T   T
  0.7774215257094135  0.2610386398039550  0.5169746685931382   T   T   T
  0.4806012937768677  0.6250396651780802  0.4790404711490500   T   T   T
  0.8062081622473952  0.3071114588115991  0.4290498161728915   T   T   T
  0.6541654649761977  0.3574051118623173  0.4848995515227613   T   T   T
  0.5935429342565105  0.5389148559841627  0.5069868955498663   T   T   T
  0.0000000000000000  0.0000000000000000  0.0000000000000000   F   F   F
  0.2227758256172967  0.2219619423952358  0.2359295287763959   T   T   T
  0.0035663515303531  0.9954839052536649  0.3529474872680506   T   T   T
  0.1111111111111072  0.1111111111111143  0.1194643194326233   F   F   F
  0.3333333333333357  0.0000000000000000  0.0000000000000000   F   F   F
  0.5573757496450863  0.2239802972418305  0.2378286801075445   T   T   T
  0.3340610312506768  0.0000630032678736  0.3532686070037520   T   T   T
  0.4444444444444429  0.1111111111111143  0.1194643194326233   F   F   F
  0.6666666666666643  0.0000000000000001  0.0000000000000000   F   F   F
  0.8891662503039077  0.2224585092127327  0.2366671784602746   T   T   T
  0.6672620574457667  0.9981017480732189  0.3529183741114751   T   T   T
  0.7777777777777786  0.1111111111111144  0.1194643194326233   F   F   F
  0.0000000000000000  0.3333333333333357  0.0000000000000000   F   F   F
  0.2229784416193647  0.5552259171777311  0.2360592738550412   T   T   T
  0.0048172048039189  0.3336495416431214  0.3537437253121592   T   T   T
  0.1111111111111072  0.4444444444444429  0.1194643194326233   F   F   F
  0.3333333333333357  0.3333333333333358  0.0000000000000000   F   F   F
  0.5567039854450002  0.5535278056681595  0.2373297766537755   T   T   T
  0.3302076744484395  0.3344177596132835  0.3527596038547728   T   T   T
  0.4444444444444429  0.4444444444444429  0.1194643194326233   F   F   F
  0.6666666666666643  0.3333333333333358  0.0000000000000000   F   F   F
  0.8886371856232816  0.5550379317089594  0.2365971194616861   T   T   T
  0.6669449805762762  0.3339892651522114  0.3596763330323872   T   T   T
  0.7777777777777786  0.4444444444444430  0.1194643194326233   F   F   F
  0.0000000000000000  0.6666666666666643  0.0000000000000000   F   F   F
  0.2225776046110096  0.8894875498634448  0.2359058018753077   T   T   T
  0.0004336083535253  0.6669505776015260  0.3533238804033356   T   T   T
  0.1111111111111072  0.7777777777777786  0.1194643194326233   F   F   F
  0.3333333333333357  0.6666666666666643  0.0000000000000000   F   F   F
  0.5560133501374700  0.8890682737855129  0.2361112410366534   T   T   T
  0.3300674299925791  0.6695577113603627  0.3528509296562451   T   T   T
  0.4444444444444429  0.7777777777777786  0.1194643194326233   F   F   F
  0.6666666666666643  0.6666666666666643  0.0000000000000000   F   F   F
  0.8888526477091230  0.8896601545578168  0.2363630368356232   T   T   T
  0.6663183941926332  0.6710819415873579  0.3528935716713789   T   T   T
  0.7777777777777786  0.7777777777777787  0.1194643194326233   F   F   F

CONTCAR_Ir-CH3OH-ads
 H  C  O Ir 
 1.0000000000000000
     7.1096439784317997    4.1047548647900003    0.0000000000000000
     0.0000000000000000    8.2095097295800006    0.0000000000000000
     0.0000000000000000    0.0000000000000000   18.7030366253000011
   4   1   1  36
Selective dynamics
Direct
  0.3985224818301485  0.3927914161813504  0.5001676590489608   T   T   T
  0.5934097367507488  0.1587527646999416  0.5104640567500702   T   T   T
  0.5575387321709206  0.3362276828095091  0.5754016770320267   T   T   T
  0.6271543935022950  0.4840155415712372  0.4808568370968842   T   T   T
  0.5450543107896673  0.3082191452997133  0.5187817805990425   T   T   T
  0.6688095519106289  0.3494554432425109  0.4770167249985685   T   T   T
  0.0000000000000000  0.0000000000000000  0.0000000000000000   F   F   F
  0.2221914970438968  0.2220328774501140  0.2360342726531270   T   T   T
  0.0019311422213519  0.9979444490487950  0.3530347784049669   T   T   T
  0.1111111111111072  0.1111111111111143  0.1194643194326233   F   F   F
  0.3333333333333357  0.0000000000000000  0.0000000000000000   F   F   F
  0.5561828600293978  0.2229838463823408  0.2372721675988515   T   T   T
  0.3333437691697886  0.0000335570371735  0.3532264853944074   T   T   T
  0.4444444444444429  0.1111111111111143  0.1194643194326233   F   F   F
  0.6666666666666643  0.0000000000000001  0.0000000000000000   F   F   F
  0.8875296042538262  0.2230592325652741  0.2373412536369423   T   T   T
  0.6669935607878498  0.9976415444916783  0.3529909946588562   T   T   T
  0.7777777777777786  0.1111111111111144  0.1194643194326233   F   F   F
  0.0000000000000000  0.3333333333333357  0.0000000000000000   F   F   F
  0.2223776075372658  0.5557626477806299  0.2364429144139849   T   T   T
  0.0016200049136034  0.3338454044423698  0.3530043325318781   T   T   T
  0.1111111111111072  0.4444444444444429  0.1194643194326233   F   F   F
  0.3333333333333357  0.3333333333333358  0.0000000000000000   F   F   F
  0.5560505656089705  0.5548106026015963  0.2371926531241047   T   T   T
  0.3308078654665913  0.3340867062430484  0.3528490843590481   T   T   T
  0.4444444444444429  0.4444444444444429  0.1194643194326233   F   F   F
  0.6666666666666643  0.3333333333333358  0.0000000000000000   F   F   F
  0.8886348525333855  0.5556405382255278  0.2364333460720807   T   T   T
  0.6668431188855207  0.3321286504426845  0.3555306513257539   T   T   T
  0.7777777777777786  0.4444444444444430  0.1194643194326233   F   F   F
  0.0000000000000000  0.6666666666666643  0.0000000000000000   F   F   F
  0.2221992173315670  0.8892550398892138  0.2358949219065592   T   T   T
  0.9999279366310263  0.6666672004632941  0.3533829235568738   T   T   T
  0.1111111111111072  0.7777777777777786  0.1194643194326233   F   F   F
  0.3333333333333357  0.6666666666666643  0.0000000000000000   F   F   F
  0.5551166660092708  0.8893734347650427  0.2357903865748356   T   T   T
  0.3309433564797012  0.6690561903408569  0.3531181984060398   T   T   T
  0.4444444444444429  0.7777777777777786  0.1194643194326233   F   F   F
  0.6666666666666643  0.6666666666666643  0.0000000000000000   F   F   F
  0.8887805798498849  0.8892030250283536  0.2363751824702220   T   T   T
  0.6667953106436086  0.6689652751713706  0.3532570924892107   T   T   T
  0.7777777777777786  0.7777777777777787  0.1194643194326233   F   F   F

CONTCAR_Ir-CH2O-ads-2
 H  C  O Ir 
 1.0000000000000000
     7.1096439784317997    4.1047548647900003    0.0000000000000000
     0.0000000000000000    8.2095097295800006    0.0000000000000000
     0.0000000000000000    0.0000000000000000   18.7030366253000011
   2   1   1  36
Selective dynamics
Direct
  0.5982299421337632  0.4802088439902808  0.4896024682428138   T   T   T
  0.5986119073905156  0.2571190353174829  0.4899998308002817   T   T   T
  0.5591532479238265  0.3879258205233402  0.4607974108659880   T   T   T
  0.3626945843514740  0.4858697898618426  0.4466717501097072   T   T   T
  0.0000000000000000  0.0000000000000000  0.0000000000000000   F   F   F
  0.2242749268478919  0.2238576796978391  0.2386994057128115   T   T   T
  0.9959921137894115  0.0028946454142113  0.3529554717080489   T   T   T
  0.1111111111111072  0.1111111111111143  0.1194643194326233   F   F   F
  0.3333333333333357  0.0000000000000000  0.0000000000000000   F   F   F
  0.5559119500324868  0.2234420794282206  0.2368898941529256   T   T   T
  0.3345515218158604  0.9994661690843075  0.3535970628509105   T   T   T
  0.4444444444444429  0.1111111111111143  0.1194643194326233   F   F   F
  0.6666666666666643  0.0000000000000001  0.0000000000000000   F   F   F
  0.8910842673820629  0.2211699879544956  0.2355553498935657   T   T   T
  0.6659318718886754  0.9981376332604290  0.3530494366625539   T   T   T
  0.7777777777777786  0.1111111111111144  0.1194643194326233   F   F   F
  0.0000000000000000  0.3333333333333357  0.0000000000000000   F   F   F
  0.2228212802495167  0.5553281843815749  0.2357112858030637   T   T   T
  0.9960285737803030  0.3345947765580036  0.3529462781187769   T   T   T
  0.1111111111111072  0.4444444444444429  0.1194643194326233   F   F   F
  0.3333333333333357  0.3333333333333358  0.0000000000000000   F   F   F
  0.5558663619053462  0.5541118956180308  0.2368835143677828   T   T   T
  0.3257011153933366  0.3381422138677086  0.3559532714264055   T   T   T
  0.4444444444444429  0.4444444444444429  0.1194643194326233   F   F   F
  0.6666666666666643  0.3333333333333358  0.0000000000000000   F   F   F
  0.8884154824545274  0.5550499003608108  0.2360381431766535   T   T   T
  0.6714708737452717  0.3310617023124243  0.3571942223022706   T   T   T
  0.7777777777777786  0.4444444444444430  0.1194643194326233   F   F   F
  0.0000000000000000  0.6666666666666643  0.0000000000000000   F   F   F
  0.2242613388978213  0.8853792222002275  0.2386599342038751   T   T   T
  0.9926765942166910  0.6704115055661791  0.3522450395252770   T   T   T
  0.1111111111111072  0.7777777777777786  0.1194643194326233   F   F   F
  0.3333333333333357  0.6666666666666643  0.0000000000000000   F   F   F
  0.5550313100389602  0.8892066985753729  0.2363710011377774   T   T   T
  0.3256037624646642  0.6697761689777744  0.3559028688345259   T   T   T
  0.4444444444444429  0.7777777777777786  0.1194643194326233   F   F   F
  0.6666666666666643  0.6666666666666643  0.0000000000000000   F   F   F
  0.8884244784313170  0.8899357071640447  0.2360407857785509   T   T   T
  0.6660051503069518  0.6694729201661184  0.3530380674335349   T   T   T
  0.7777777777777786  0.7777777777777787  0.1194643194326233   F   F   F

CONTCAR_Ir-CH2OH_to_CH2O
 H  C  O Ir 
 1.0000000000000000
     7.1096439784317997    4.1047548647900003    0.0000000000000000
     0.0000000000000000    8.2095097295800006    0.0000000000000000
     0.0000000000000000    0.0000000000000000   18.7030366253000011
   3   1   1  36
Selective dynamics
Direct
  0.5086673080941084  0.3366071924548404  0.4867550118990071   T   T   T
  0.5515396939430181  0.6829953182246187  0.4338265418797246   T   T   T
  0.6948998338375301  0.3953380650686809  0.4957412841197610   T   T   T
  0.5706503251498771  0.4181316664724921  0.4650508203740033   T   T   T
  0.4341570910593558  0.6108807309057975  0.4633431499938445   T   T   T
  0.0000000000000000  0.0000000000000000  0.0000000000000000   F   F   F
  0.2212131358219318  0.2220793195677696  0.2361162366180427   T   T   T
  0.9960323223618746  0.0029481968612328  0.3531327099758971   T   T   T
  0.1111111111111072  0.1111111111111142  0.1194643194326233   F   F   F
  0.3333333333333357  0.0000000000000000  0.0000000000000000   F   F   F
  0.5554592918599524  0.2240454144405928  0.2370674810411664   T   T   T
  0.3298629887862842  0.0044752514024418  0.3529289587780457   T   T   T
  0.4444444444444429  0.1111111111111142  0.1194643194326233   F   F   F
  0.6666666666666643  0.0000000000000001  0.0000000000000000   F   F   F
  0.8873813483473417  0.2229605907921775  0.2366355161050577   T   T   T
  0.6647577553354137  0.0004233236735103  0.3532089730763070   T   T   T
  0.7777777777777787  0.1111111111111143  0.1194643194326233   F   F   F
  0.0000000000000000  0.3333333333333356  0.0000000000000000   F   F   F
  0.2232295211928631  0.5570193469935781  0.2375305580442616   T   T   T
  0.9957005108332667  0.3355055420652766  0.3528080961497598   T   T   T
  0.1111111111111072  0.4444444444444428  0.1194643194326233   F   F   F
  0.3333333333333357  0.3333333333333358  0.0000000000000000   F   F   F
  0.5571313885348832  0.5554172334749254  0.2370235643376669   T   T   T
  0.3271491601264087  0.3316389647876237  0.3522974387254310   T   T   T
  0.4444444444444429  0.4444444444444429  0.1194643194326233   F   F   F
  0.6666666666666643  0.3333333333333356  0.0000000000000000   F   F   F
  0.8903684523686903  0.5540044447417093  0.2351595637545678   T   T   T
  0.6631367015742454  0.3314130306790881  0.3585372446915340   T   T   T
  0.7777777777777787  0.4444444444444429  0.1194643194326233   F   F   F
  0.0000000000000000  0.6666666666666642  0.0000000000000000   F   F   F
  0.2227094845998129  0.8863991984856827  0.2378971468697541   T   T   T
  0.9967200525457545  0.6670076486995391  0.3529221443302257   T   T   T
  0.1111111111111072  0.7777777777777786  0.1194643194326233   F   F   F
  0.3333333333333357  0.6666666666666642  0.0000000000000000   F   F   F
  0.5545897103540368  0.8892233115188004  0.2362867985909330   T   T   T
  0.3306670858200119  0.6657277047676751  0.3569219571603557   T   T   T
  0.4444444444444429  0.7777777777777786  0.1194643194326233   F   F   F
  0.6666666666666643  0.6666666666666641  0.0000000000000000   F   F   F
  0.8880985569446546  0.8895563321691308  0.2364304927119935   T   T   T
  0.6665968631287275  0.6745262580667539  0.3554660747532165   T   T   T
  0.7777777777777787  0.7777777777777786  0.1194643194326233   F   F   F

CONTCAR_Ir-CH2OH-ads-1
 H  C  O Ir 
 1.0000000000000000
     7.1096439784317997    4.1047548647900003    0.0000000000000000
     0.0000000000000000    8.2095097295800006    0.0000000000000000
     0.0000000000000000    0.0000000000000000   18.7030366253000011
   3   1   1  36
Selective dynamics
Direct
  0.2987299167940420  0.5858341287887675  0.4967839704265397   T   T   T
  0.4490497506601903  0.6882364291279670  0.4913324220376559   T   T   T
  0.5441754673101988  0.3101279192166733  0.4803195005116015   T   T   T
  0.4112786532801316  0.5904039720178673  0.4667750056946511   T   T   T
  0.5831168751575261  0.4038006189229899  0.4715342091958359   T   T   T
  0.0000000000000000  0.0000000000000000  0.0000000000000000   F   F   F
  0.2218953780480978  0.2212528162722395  0.2354529527950247   T   T   T
  0.0022286503068208  0.9963977246842129  0.3532712020011951   T   T   T
  0.1111111111111072  0.1111111111111143  0.1194643194326233   F   F   F
  0.3333333333333357  0.0000000000000000  0.0000000000000000   F   F   F
  0.5556563115136521  0.2233833849162919  0.2370216623673724   T   T   T
  0.3340857969533162  0.9993887876552455  0.3529376980582236   T   T   T
  0.4444444444444429  0.1111111111111143  0.1194643194326233   F   F   F
  0.6666666666666643  0.0000000000000001  0.0000000000000000   F   F   F
  0.8863099893239755  0.2225780074192974  0.2383671385036867   T   T   T
  0.6666580468559408  0.9982005035491959  0.3532988070518582   T   T   T
  0.7777777777777786  0.1111111111111144  0.1194643194326233   F   F   F
  0.0000000000000000  0.3333333333333357  0.0000000000000000   F   F   F
  0.2237253099015915  0.5562933308679459  0.2371953316053413   T   T   T
  0.0021259857722236  0.3323154647605217  0.3532507512108540   T   T   T
  0.1111111111111072  0.4444444444444429  0.1194643194326233   F   F   F
  0.3333333333333357  0.3333333333333358  0.0000000000000000   F   F   F
  0.5544409711753542  0.5564519866490194  0.2365659460212600   T   T   T
  0.3297761739996852  0.3289677593737647  0.3523511502313433   T   T   T
  0.4444444444444429  0.4444444444444429  0.1194643194326233   F   F   F
  0.6666666666666643  0.3333333333333358  0.0000000000000000   F   F   F
  0.8896933547026349  0.5547515420802106  0.2362043745744623   T   T   T
  0.6694312001241621  0.3322984063284009  0.3551689129451706   T   T   T
  0.7777777777777786  0.4444444444444430  0.1194643194326233   F   F   F
  0.0000000000000000  0.6666666666666643  0.0000000000000000   F   F   F
  0.2227348846983767  0.8873592154287298  0.2369288895457176   T   T   T
  0.9999539737485792  0.6660954125239538  0.3533198833987760   T   T   T
  0.1111111111111072  0.7777777777777786  0.1194643194326233   F   F   F
  0.3333333333333357  0.6666666666666643  0.0000000000000000   F   F   F
  0.5551229996321546  0.8887183134497469  0.2358494631034495   T   T   T
  0.3365186970209472  0.6619266045205703  0.3597290324999427   T   T   T
  0.4444444444444429  0.7777777777777786  0.1194643194326233   F   F   F
  0.6666666666666643  0.6666666666666643  0.0000000000000000   F   F   F
  0.8895664847036701  0.8883358224209226  0.2365997208878863   T   T   T
  0.6704343491897298  0.6687616560142550  0.3522326155369285   T   T   T
  0.7777777777777786  0.7777777777777787  0.1194643194326233   F   F   F

CONTCAR_Ir-CH3O_to_CH2O
 H  C  O Ir 
 1.0000000000000000
     7.1096439784317997    4.1047548647900003    0.0000000000000000
     0.0000000000000000    8.2095097295800006    0.0000000000000000
     0.0000000000000000    0.0000000000000000   18.7030366253000011
   3   1   1  36
Selective dynamics
Direct
  0.4956430935610063  0.4171813209813124  0.4929335610825565   T   T   T
  0.7470016385180196  0.2872657391763017  0.4413183256357660   T   T   T
  0.7028980773391882  0.4380713026210202  0.5112063364215953   T   T   T
  0.5944144482257064  0.4582102983147839  0.4715702415657176   T   T   T
  0.5033706932047215  0.6451541023455291  0.4483823691961933   T   T   T
  0.0000000000000000  0.0000000000000000  0.0000000000000000   F   F   F
  0.2217634713693601  0.2235148241970976  0.2349656579422922   T   T   T
  0.0035663888202148  0.9959290800973033  0.3530506147760768   T   T   T
  0.1111111111111072  0.1111111111111142  0.1194643194326233   F   F   F
  0.3333333333333357  0.0000000000000000  0.0000000000000000   F   F   F
  0.5571892426564860  0.2235161721714679  0.2376442938968771   T   T   T
  0.3295686481964187  0.0074001176827224  0.3520150702236379   T   T   T
  0.4444444444444429  0.1111111111111142  0.1194643194326233   F   F   F
  0.6666666666666643  0.0000000000000001  0.0000000000000000   F   F   F
  0.8879366120114827  0.2230765625944423  0.2368176394962048   T   T   T
  0.6670171613163177  0.9966651368760618  0.3531130923779810   T   T   T
  0.7777777777777787  0.1111111111111143  0.1194643194326233   F   F   F
  0.0000000000000000  0.3333333333333356  0.0000000000000000   F   F   F
  0.2238373409650397  0.5579654644575414  0.2380746456129827   T   T   T
  0.0053098092363991  0.3322287736606701  0.3529916985560321   T   T   T
  0.1111111111111072  0.4444444444444428  0.1194643194326233   F   F   F
  0.3333333333333357  0.3333333333333358  0.0000000000000000   F   F   F
  0.5558686616564098  0.5552838537610670  0.2350785591307098   T   T   T
  0.3308341992983582  0.3310766092841302  0.3528350769348563   T   T   T
  0.4444444444444429  0.4444444444444429  0.1194643194326233   F   F   F
  0.6666666666666643  0.3333333333333356  0.0000000000000000   F   F   F
  0.8851655585110159  0.5578131576331791  0.2381763981619783   T   T   T
  0.6697196071091255  0.3258548120415869  0.3585054930020293   T   T   T
  0.7777777777777787  0.4444444444444429  0.1194643194326233   F   F   F
  0.0000000000000000  0.6666666666666642  0.0000000000000000   F   F   F
  0.2222237697767263  0.8886242864171202  0.2364956911934680   T   T   T
  0.9999997998275597  0.6670456091992607  0.3536102434467947   T   T   T
  0.1111111111111072  0.7777777777777786  0.1194643194326233   F   F   F
  0.3333333333333357  0.6666666666666642  0.0000000000000000   F   F   F
  0.5561928308747418  0.8887578325181195  0.2364007282406821   T   T   T
  0.3364097412886325  0.6651161663949233  0.3551777258602954   T   T   T
  0.4444444444444429  0.7777777777777786  0.1194643194326233   F   F   F
  0.6666666666666643  0.6666666666666641  0.0000000000000000   F   F   F
  0.8888383819898034  0.8894068015390362  0.2366365039083307   T   T   T
  0.6670730239126885  0.6645943916150293  0.3552380469179058   T   T   T
  0.7777777777777787  0.7777777777777786  0.1194643194326233   F   F   F

CONTCAR_Ir-CH3O-ads-5
 H  C  O Ir 
 1.0000000000000000
     7.1096439784317997    4.1047548647900003    0.0000000000000000
     0.0000000000000000    8.2095097295800006    0.0000000000000000
     0.0000000000000000    0.0000000000000000   18.7030366253000011
   3   1   1  36
Selective dynamics
Direct
  0.5921407169106253  0.4270560794708718  0.4859352473212495   T   T   T
  0.5929493271821101  0.6445034855428530  0.4862656150627321   T   T   T
  0.4773509574552387  0.5931235099026670  0.5582788277251067   T   T   T
  0.5057938781919348  0.5793248672972655  0.5002549561876698   T   T   T
  0.3336397504730927  0.6661286387723655  0.4641128921176971   T   T   T
  0.0000000000000000  0.0000000000000000  0.0000000000000000   F   F   F
  0.2222798022843460  0.2221630927315432  0.2356074337325620   T   T   T
  0.9973812234643714  0.0024359159809566  0.3528156753566911   T   T   T
  0.1111111111111072  0.1111111111111143  0.1194643194326233   F   F   F
  0.3333333333333357  0.0000000000000000  0.0000000000000000   F   F   F
  0.5553074643933232  0.2228632287755025  0.2364388593479203   T   T   T
  0.3335173841005666  0.0032778719507522  0.3528582109658435   T   T   T
  0.4444444444444429  0.1111111111111143  0.1194643194326233   F   F   F
  0.6666666666666643  0.0000000000000001  0.0000000000000000   F   F   F
  0.8896948304552131  0.2217538874152305  0.2358775064820742   T   T   T
  0.6666315414428862  0.9999749492694581  0.3534076683508702   T   T   T
  0.7777777777777786  0.1111111111111144  0.1194643194326233   F   F   F
  0.0000000000000000  0.3333333333333357  0.0000000000000000   F   F   F
  0.2239183149083721  0.5570363359520706  0.2380249431002127   T   T   T
  0.0001807550110895  0.3331889597829372  0.3529819237268941   T   T   T
  0.1111111111111072  0.4444444444444429  0.1194643194326233   F   F   F
  0.3333333333333357  0.3333333333333358  0.0000000000000000   F   F   F
  0.5545017484738182  0.5560539313873886  0.2373489171714001   T   T   T
  0.3334404346576056  0.3297244104860134  0.3528466458344964   T   T   T
  0.4444444444444429  0.4444444444444429  0.1194643194326233   F   F   F
  0.6666666666666643  0.3333333333333358  0.0000000000000000   F   F   F
  0.8897283814881868  0.5551601851583734  0.2358726281979329   T   T   T
  0.6698729524564078  0.3290125186170464  0.3529574725804016   T   T   T
  0.7777777777777786  0.4444444444444430  0.1194643194326233   F   F   F
  0.0000000000000000  0.6666666666666643  0.0000000000000000   F   F   F
  0.2238863473400948  0.8857422899445205  0.2380182980662746   T   T   T
  0.9974030057959329  0.6667144096878682  0.3527879320958897   T   T   T
  0.1111111111111072  0.7777777777777786  0.1194643194326233   F   F   F
  0.3333333333333357  0.6666666666666643  0.0000000000000000   F   F   F
  0.5552731038759073  0.8884848715500716  0.2364249001172163   T   T   T
  0.3348577919524503  0.6658252194321119  0.3584129953803713   T   T   T
  0.4444444444444429  0.7777777777777786  0.1194643194326233   F   F   F
  0.6666666666666643  0.6666666666666643  0.0000000000000000   F   F   F
  0.8893624402707834  0.8886325755884712  0.2364574731807614   T   T   T
  0.6698255848983077  0.6677235057709650  0.3529341214254704   T   T   T
  0.7777777777777786  0.7777777777777787  0.1194643194326233   F   F   F

CONTCAR_Ir-111-model
Ir 
 1.0000000000000000
     5.8049999999999971    0.0000000000000000   -5.8049999999999962
     0.0000000000000000    5.8049999999999997   -5.8049999999999926
    10.7982032302755115   10.7982032302755009   10.7982032302755115
  36
Selective dynamics
Direct
  0.0000000000000000  0.0000000000000000  0.0000000000000000   F   F   F
  0.2222222222222215  0.2222222222222215  0.2364760636796922   T   T   T
  0.0000000000000001  0.0000000000000001  0.3532710922468915   T   T   T
  0.1111111111111072  0.1111111111111143  0.1194643194326233   F   F   F
  0.3333333333333357  0.0000000000000000  0.0000000000000000   F   F   F
  0.5555555555555572  0.2222222222222214  0.2364760636796922   T   T   T
  0.3333333333333358  0.0000000000000001  0.3532710922468915   T   T   T
  0.4444444444444429  0.1111111111111143  0.1194643194326233   F   F   F
  0.6666666666666643  0.0000000000000000  0.0000000000000000   F   F   F
  0.8888888888888857  0.2222222222222214  0.2364760636796922   T   T   T
  0.6666666666666643  0.0000000000000001  0.3532710922468915   T   T   T
  0.7777777777777786  0.1111111111111143  0.1194643194326233   F   F   F
  0.0000000000000000  0.3333333333333357  0.0000000000000000   F   F   F
  0.2222222222222215  0.5555555555555571  0.2364760636796922   T   T   T
  0.0000000000000000  0.3333333333333358  0.3532710922468915   T   T   T
  0.1111111111111072  0.4444444444444430  0.1194643194326233   F   F   F
  0.3333333333333358  0.3333333333333358  0.0000000000000000   F   F   F
  0.5555555555555572  0.5555555555555570  0.2364760636796922   T   T   T
  0.3333333333333357  0.3333333333333358  0.3532710922468915   T   T   T
  0.4444444444444429  0.4444444444444430  0.1194643194326233   F   F   F
  0.6666666666666643  0.3333333333333358  0.0000000000000000   F   F   F
  0.8888888888888858  0.5555555555555571  0.2364760636796922   T   T   T
  0.6666666666666643  0.3333333333333359  0.3532710922468915   T   T   T
  0.7777777777777786  0.4444444444444429  0.1194643194326233   F   F   F
  0.0000000000000000  0.6666666666666643  0.0000000000000000   F   F   F
  0.2222222222222215  0.8888888888888929  0.2364760636796922   T   T   T
  0.0000000000000001  0.6666666666666643  0.3532710922468915   T   T   T
  0.1111111111111072  0.7777777777777786  0.1194643194326233   F   F   F
  0.3333333333333358  0.6666666666666643  0.0000000000000000   F   F   F
  0.5555555555555571  0.8888888888888928  0.2364760636796922   T   T   T
  0.3333333333333358  0.6666666666666643  0.3532710922468915   T   T   T
  0.4444444444444429  0.7777777777777786  0.1194643194326233   F   F   F
  0.6666666666666643  0.6666666666666643  0.0000000000000000   F   F   F
  0.8888888888888857  0.8888888888888928  0.2364760636796922   T   T   T
  0.6666666666666643  0.6666666666666643  0.3532710922468915   T   T   T
  0.7777777777777787  0.7777777777777786  0.1194643194326233   F   F   F

CONTCAR_Ir-111-H-ads-1
 H Ir 
 1.0000000000000000
     7.1096439784317997    4.1047548647900003    0.0000000000000000
     0.0000000000000000    8.2095097295800006    0.0000000000000000
     0.0000000000000000    0.0000000000000000   18.7030366253000011
   1  36
Selective dynamics
Direct
  0.3335196918723161  0.3303852610375715  0.4426616886214341   T   T   T
  0.0000000000000000  0.0000000000000000  0.0000000000000000   F   F   F
  0.2227317816159339  0.2226764644148616  0.2368933884832623   T   T   T
  0.0000093080008471  0.9999088156101185  0.3535396105547539   T   T   T
  0.1111111111111072  0.1111111111111143  0.1194643194326233   F   F   F
  0.3333333333333357  0.0000000000000000  0.0000000000000000   F   F   F
  0.5545270036615101  0.2226907897516243  0.2369002269577314   T   T   T
  0.3333564299843294  0.9983988197355352  0.3532535350384781   T   T   T
  0.4444444444444429  0.1111111111111143  0.1194643194326233   F   F   F
  0.6666666666666643  0.0000000000000001  0.0000000000000000   F   F   F
  0.8887301466610434  0.2224818284147201  0.2366309818758568   T   T   T
  0.6681339998642776  0.9984455303447537  0.3532524601485522   T   T   T
  0.7777777777777786  0.1111111111111144  0.1194643194326233   F   F   F
  0.0000000000000000  0.3333333333333357  0.0000000000000000   F   F   F
  0.2227587613348651  0.5544440531197757  0.2369095207105507   T   T   T
  0.9985524002175939  0.3332743353103383  0.3532558973357384   T   T   T
  0.1111111111111072  0.4444444444444429  0.1194643194326233   F   F   F
  0.3333333333333357  0.3333333333333358  0.0000000000000000   F   F   F
  0.5552303918728335  0.5551729049506867  0.2365209753911353   T   T   T
  0.3333515675218374  0.3330210662125583  0.3571620770854118   T   T   T
  0.4444444444444429  0.4444444444444429  0.1194643194326233   F   F   F
  0.6666666666666643  0.3333333333333358  0.0000000000000000   F   F   F
  0.8895573207227758  0.5551701239911909  0.2365183727737316   T   T   T
  0.6679919358137557  0.3332892320153642  0.3532587893621554   T   T   T
  0.7777777777777786  0.4444444444444430  0.1194643194326233   F   F   F
  0.0000000000000000  0.6666666666666643  0.0000000000000000   F   F   F
  0.2225479482229648  0.8886626741749647  0.2366315138129007   T   T   T
  0.9986585791865550  0.6679064991422893  0.3532527923830202   T   T   T
  0.1111111111111072  0.7777777777777786  0.1194643194326233   F   F   F
  0.3333333333333357  0.6666666666666643  0.0000000000000000   F   F   F
  0.5552232234772799  0.8895084979555242  0.2365169281224835   T   T   T
  0.3333786694251819  0.6678400779129569  0.3532539270082881   T   T   T
  0.4444444444444429  0.7777777777777786  0.1194643194326233   F   F   F
  0.6666666666666643  0.6666666666666643  0.0000000000000000   F   F   F
  0.8887357733344760  0.8886662023516663  0.2366306708341167   T   T   T
  0.6666740553431058  0.6665997248842778  0.3533360327228555   T   T   T
  0.7777777777777786  0.7777777777777787  0.1194643194326233   F   F   F

CONTCAR_Ir-CH3OH_to_CH3O
 H  C  O Ir 
 1.0000000000000000
     7.1096439784317997    4.1047548647900003    0.0000000000000000
     0.0000000000000000    8.2095097295800006    0.0000000000000000
     0.0000000000000000    0.0000000000000000   18.7030366253000011
   4   1   1  36
Selective dynamics
Direct
  0.6476504470558053  0.4667026921147028  0.5628049676118320   T   T   T
  0.8549559331951001  0.3508377434613403  0.5068713779529681   T   T   T
  0.6751875775887404  0.5868698562043929  0.4869225285232498   T   T   T
  0.4347404649174472  0.5410782164049232  0.4332803044201693   T   T   T
  0.7017566790946296  0.4482126162704265  0.5076744865136924   T   T   T
  0.6063961330576287  0.3779706924653047  0.4658295963390274   T   T   T
  0.0000000000000000  0.0000000000000000  0.0000000000000000   F   F   F
  0.2223335671473401  0.2218422729993438  0.2361165592135115   T   T   T
  0.0031505917496509  0.9955246010838804  0.3530466480520578   T   T   T
  0.1111111111111072  0.1111111111111143  0.1194643194326233   F   F   F
  0.3333333333333357  0.0000000000000000  0.0000000000000000   F   F   F
  0.5561854139573523  0.2232495896320437  0.2372503775672692   T   T   T
  0.3339837864880038  0.9973446790490306  0.3529276152903196   T   T   T
  0.4444444444444429  0.1111111111111143  0.1194643194326233   F   F   F
  0.6666666666666643  0.0000000000000001  0.0000000000000000   F   F   F
  0.8862672974298276  0.2227363951245118  0.2381050650561553   T   T   T
  0.6663571945810708  0.9974703101756185  0.3528788140340295   T   T   T
  0.7777777777777786  0.1111111111111144  0.1194643194326233   F   F   F
  0.0000000000000000  0.3333333333333357  0.0000000000000000   F   F   F
  0.2231609184599455  0.5557742356368205  0.2365465968355868   T   T   T
  0.0018387246614529  0.3322200459487502  0.3529785656136109   T   T   T
  0.1111111111111072  0.4444444444444429  0.1194643194326233   F   F   F
  0.3333333333333357  0.3333333333333358  0.0000000000000000   F   F   F
  0.5541622920990952  0.5552885735039653  0.2374559012374178   T   T   T
  0.3297174699986034  0.3300201694502681  0.3525356630134788   T   T   T
  0.4444444444444429  0.4444444444444429  0.1194643194326233   F   F   F
  0.6666666666666643  0.3333333333333358  0.0000000000000000   F   F   F
  0.8885445485085578  0.5551512262381985  0.2366249151544080   T   T   T
  0.6705829878160000  0.3313601182710529  0.3571539324960300   T   T   T
  0.7777777777777786  0.4444444444444430  0.1194643194326233   F   F   F
  0.0000000000000000  0.6666666666666643  0.0000000000000000   F   F   F
  0.2212208206279018  0.8907829395215576  0.2349687457766062   T   T   T
  0.0009488659363766  0.6654415728686031  0.3532988350969929   T   T   T
  0.1111111111111072  0.7777777777777786  0.1194643194326233   F   F   F
  0.3333333333333357  0.6666666666666643  0.0000000000000000   F   F   F
  0.5552648917855012  0.8887462861081755  0.2360334026292867   T   T   T
  0.3304359178635942  0.6659771402997798  0.3565408911475940   T   T   T
  0.4444444444444429  0.7777777777777786  0.1194643194326233   F   F   F
  0.6666666666666643  0.6666666666666643  0.0000000000000000   F   F   F
  0.8888358140301034  0.8889426418251766  0.2364233294061725   T   T   T
  0.6685950266442237  0.6691658732511553  0.3530287519404652   T   T   T
  0.7777777777777786  0.7777777777777787  0.1194643194326233   F   F   F

CONTCAR_Ni-CH3O-ads-2
 H  C  O Ni 
 1.0000000000000000
     6.4299105748069296   -3.7123106012300000    0.0000000000000000
     0.0000000000000000    7.4246212024600000    0.0000000000000000
     0.0000000000000000    0.0000000000000000   18.0621778265000010
   3   1   1  36
Selective dynamics
Direct
  0.5165975831200302  0.4610005115541285  0.5055477627806393   T   T   T
  0.5390912199239105  0.7139706088156365  0.5074504297491524   T   T   T
  0.2860269926123281  0.4833205655379081  0.5076157104560318   T   T   T
  0.4465914191062413  0.5534838462603897  0.4870814657617609   T   T   T
  0.4440981892923536  0.5561765327801340  0.4075926649132627   T   T   T
  0.0000000000000000  0.0000000000000000  0.0000000000000000   F   F   F
  0.9987344676568598  0.0024147851902849  0.3329400703657526   T   T   T
  0.2227496184539870  0.1148034512859292  0.2237915155448539   T   T   T
  0.1111111111111143  0.2222222222222214  0.1118760960929066   F   F   F
  0.3333333333333357  0.0000000000000000  0.0000000000000000   F   F   F
  0.3319274307960700  0.0019333128179760  0.3329452716887924   T   T   T
  0.5540373880258909  0.1123003811492677  0.2222342938956521   T   T   T
  0.4444444444444429  0.2222222222222214  0.1118760960929066   F   F   F
  0.6666666666666644  0.0000000000000000  0.0000000000000000   F   F   F
  0.6679958519023274  0.0065053067285698  0.3320429669329928   T   T   T
  0.8887353452300615  0.1126562563526316  0.2222178365106442   T   T   T
  0.7777777777777786  0.2222222222222214  0.1118760960929066   F   F   F
  0.0000000000000000  0.3333333333333357  0.0000000000000000   F   F   F
  0.9948484952036403  0.3332027127534998  0.3320729850564542   T   T   T
  0.2229761479823355  0.4466909455154626  0.2229724440867118   T   T   T
  0.1111111111111143  0.5555555555555572  0.1118760960929066   F   F   F
  0.3333333333333357  0.3333333333333357  0.0000000000000000   F   F   F
  0.3285850310843944  0.3264878308987013  0.3364871437502985   T   T   T
  0.5543042019640468  0.4464984194959175  0.2228192136775451   T   T   T
  0.4444444444444429  0.5555555555555572  0.1118760960929066   F   F   F
  0.6666666666666644  0.3333333333333357  0.0000000000000000   F   F   F
  0.6687793061230050  0.3329647761966973  0.3318090218439458   T   T   T
  0.8888608308158046  0.4469205481226720  0.2222649454226988   T   T   T
  0.7777777777777786  0.5555555555555572  0.1118760960929066   F   F   F
  0.0000000000000000  0.6666666666666643  0.0000000000000000   F   F   F
  0.9994985834434712  0.6695782587611162  0.3329579518707778   T   T   T
  0.2231483904481659  0.7776970145928486  0.2240335392908085   T   T   T
  0.1111111111111143  0.8888888888888928  0.1118760960929066   F   F   F
  0.3333333333333357  0.6666666666666643  0.0000000000000000   F   F   F
  0.3285864065423000  0.6725900056724609  0.3368661730480727   T   T   T
  0.5545725247239761  0.7784338583410001  0.2230230295915064   T   T   T
  0.4444444444444429  0.8888888888888928  0.1118760960929066   F   F   F
  0.6666666666666644  0.6666666666666643  0.0000000000000000   F   F   F
  0.6742874984494944  0.6725186714645072  0.3365917263894019   T   T   T
  0.8857522988164189  0.7779518321629801  0.2238380042150539   T   T   T
  0.7777777777777786  0.8888888888888928  0.1118760960929066   F   F   F

CONTCAR_Ni-CH2OH_to_CH2O
 H  C  O Ni 
 1.0000000000000000
     6.4299105748069296   -3.7123106012300000    0.0000000000000000
     0.0000000000000000    7.4246212024600000    0.0000000000000000
     0.0000000000000000    0.0000000000000000   18.0621778265000010
   3   1   1  36
Selective dynamics
Direct
  0.5348932598161027  0.2007735189794063  0.4676444605565971   T   T   T
  0.4543715247595443  0.5578133981347695  0.3997020476601345   T   T   T
  0.7216633235846772  0.4832072580763179  0.4651041906826858   T   T   T
  0.5767428325758652  0.3524877277997794  0.4428530657197374   T   T   T
  0.4100689857834210  0.3861700544504549  0.4440509687783520   T   T   T
  0.0000000000000000  0.0000000000000000  0.0000000000000000   F   F   F
  0.9956064625130508  0.9970949056270940  0.3323986250178874   T   T   T
  0.2221394513889684  0.1121274331299267  0.2237722686280970   T   T   T
  0.1111111111111143  0.2222222222222215  0.1118760960929066   F   F   F
  0.3333333333333359  0.0000000000000000  0.0000000000000000   F   F   F
  0.3289798347256129  0.9922718390997514  0.3318160176311614   T   T   T
  0.5542841179715501  0.1127082465235795  0.2231556723178591   T   T   T
  0.4444444444444429  0.2222222222222214  0.1118760960929066   F   F   F
  0.6666666666666644  0.0000000000000001  0.0000000000000000   F   F   F
  0.6644882025710943  0.0014721344479119  0.3331438196084271   T   T   T
  0.8868078764723774  0.1100857071998725  0.2224738604297198   T   T   T
  0.7777777777777786  0.2222222222222214  0.1118760960929066   F   F   F
  0.0000000000000000  0.3333333333333358  0.0000000000000000   F   F   F
  0.9939601252705760  0.3315509873801271  0.3327079389482016   T   T   T
  0.2211915634985109  0.4427191439283618  0.2240742317759618   T   T   T
  0.1111111111111143  0.5555555555555572  0.1118760960929066   F   F   F
  0.3333333333333359  0.3333333333333358  0.0000000000000000   F   F   F
  0.3279034574111356  0.3276345859166772  0.3380745703163289   T   T   T
  0.5539605617749973  0.4434095460538827  0.2231839576106325   T   T   T
  0.4444444444444429  0.5555555555555572  0.1118760960929066   F   F   F
  0.6666666666666644  0.3333333333333357  0.0000000000000000   F   F   F
  0.6608859363061632  0.3321987214171420  0.3403386238090911   T   T   T
  0.8847969040924476  0.4421677338908322  0.2230844322290072   T   T   T
  0.7777777777777786  0.5555555555555572  0.1118760960929066   F   F   F
  0.0000000000000000  0.6666666666666643  0.0000000000000000   F   F   F
  0.9975836945090081  0.6642723420420216  0.3319128697293573   T   T   T
  0.2201409751488825  0.7757742783425055  0.2222817129196690   T   T   T
  0.1111111111111143  0.8888888888888928  0.1118760960929066   F   F   F
  0.3333333333333359  0.6666666666666643  0.0000000000000000   F   F   F
  0.3340853284906825  0.6661579701705600  0.3349850623616050   T   T   T
  0.5524790812241275  0.7771312296789625  0.2224132200270212   T   T   T
  0.4444444444444429  0.8888888888888928  0.1118760960929066   F   F   F
  0.6666666666666644  0.6666666666666643  0.0000000000000000   F   F   F
  0.6670061704125894  0.6734764828798483  0.3317366784710661   T   T   T
  0.8878928501056315  0.7766911098483713  0.2218768049887087   T   T   T
  0.7777777777777786  0.8888888888888928  0.1118760960929066   F   F   F

CONTCAR_Ni-111-H-ads
 H Ni 
 1.0000000000000000
     6.4299105748069296   -3.7123106012300000    0.0000000000000000
     0.0000000000000000    7.4246212024600000    0.0000000000000000
     0.0000000000000000    0.0000000000000000   18.0621778265000010
   1  36
Selective dynamics
Direct
  0.4464287097215640  0.5532679989892123  0.3843048671494880   T   T   T
  0.0000000000000000  0.0000000000000000  0.0000000000000000   F   F   F
  0.0022168064022538  0.9975010505921665  0.3329862447035269   T   T   T
  0.2241912734594362  0.1094354508780289  0.2229461738837305   T   T   T
  0.1111111111111143  0.2222222222222214  0.1118760960929066   F   F   F
  0.3333333333333357  0.0000000000000000  0.0000000000000000   F   F   F
  0.3355313836672255  0.9973770647260188  0.3330578352609792   T   T   T
  0.5570725614566867  0.1090790582964748  0.2227169603356561   T   T   T
  0.4444444444444429  0.2222222222222214  0.1118760960929066   F   F   F
  0.6666666666666644  0.0000000000000000  0.0000000000000000   F   F   F
  0.6696606737036378  0.9991762748223258  0.3330301896484826   T   T   T
  0.8906692429838333  0.1089475104946264  0.2227327903186656   T   T   T
  0.7777777777777786  0.2222222222222214  0.1118760960929066   F   F   F
  0.0000000000000000  0.3333333333333357  0.0000000000000000   F   F   F
  0.0002992115799645  0.3299761367684863  0.3330225593278400   T   T   T
  0.2238506228078366  0.4423113222993336  0.2226134419353781   T   T   T
  0.1111111111111143  0.5555555555555572  0.1118760960929066   F   F   F
  0.3333333333333357  0.3333333333333357  0.0000000000000000   F   F   F
  0.3343149158914865  0.3291008221517355  0.3343340203836152   T   T   T
  0.5571579514414009  0.4424603924953572  0.2225523495900533   T   T   T
  0.4444444444444429  0.5555555555555572  0.1118760960929066   F   F   F
  0.6666666666666644  0.3333333333333357  0.0000000000000000   F   F   F
  0.6692686894804382  0.3304490823012389  0.3329265866557480   T   T   T
  0.8906780843059643  0.4427278123470758  0.2226957604115802   T   T   T
  0.7777777777777786  0.5555555555555572  0.1118760960929066   F   F   F
  0.0000000000000000  0.6666666666666643  0.0000000000000000   F   F   F
  0.0021910964667522  0.6641422216319560  0.3330125024423565   T   T   T
  0.2241847029545833  0.7756981459961646  0.2229986656425887   T   T   T
  0.1111111111111143  0.8888888888888928  0.1118760960929066   F   F   F
  0.3333333333333357  0.6666666666666643  0.0000000000000000   F   F   F
  0.3345188727866688  0.6647573942945534  0.3343785368850065   T   T   T
  0.5573735881851497  0.7758878429364686  0.2226157060895809   T   T   T
  0.4444444444444429  0.8888888888888928  0.1118760960929066   F   F   F
  0.6666666666666644  0.6666666666666643  0.0000000000000000   F   F   F
  0.6705464950069482  0.6653288699799397  0.3343057292478378   T   T   T
  0.8902434659676318  0.7754769048270339  0.2229453589119061   T   T   T
  0.7777777777777786  0.8888888888888928  0.1118760960929066   F   F   F

CONTCAR_Ni-111-model
Ni 
 1.0000000000000000
     5.2499998167404067   -5.2500001832595800   -0.0000000000000020
     0.0000000000000020    5.2499998167404236   -5.2500001832595604
    10.4282039583014630   10.4282032302754466   10.4282025022495652
  36
Selective dynamics
Direct
  0.0000000000000000  0.0000000000000000  0.0000000000000000   F   F   F
  0.0000000000000001  0.0000000000000001  0.3333456468594347   T   T   T
  0.2222222222222215  0.1111111111111143  0.2228186413177719   T   T   T
  0.1111111111111143  0.2222222222222214  0.1118760960929066   F   F   F
  0.3333333333333357  0.0000000000000000  0.0000000000000000   F   F   F
  0.3333333333333356  0.0000000000000000  0.3333456468594347   T   T   T
  0.5555555555555572  0.1111111111111143  0.2228186413177719   T   T   T
  0.4444444444444429  0.2222222222222214  0.1118760960929066   F   F   F
  0.6666666666666643  0.0000000000000000  0.0000000000000000   F   F   F
  0.6666666666666644  0.0000000000000001  0.3333456468594347   T   T   T
  0.8888888888888856  0.1111111111111143  0.2228186413177719   T   T   T
  0.7777777777777786  0.2222222222222214  0.1118760960929066   F   F   F
  0.0000000000000000  0.3333333333333357  0.0000000000000000   F   F   F
  0.9999999999999999  0.3333333333333357  0.3333456468594347   T   T   T
  0.2222222222222215  0.4444444444444430  0.2228186413177719   T   T   T
  0.1111111111111144  0.5555555555555572  0.1118760960929066   F   F   F
  0.3333333333333356  0.3333333333333357  0.0000000000000000   F   F   F
  0.3333333333333357  0.3333333333333357  0.3333456468594347   T   T   T
  0.5555555555555572  0.4444444444444431  0.2228186413177719   T   T   T
  0.4444444444444429  0.5555555555555571  0.1118760960929066   F   F   F
  0.6666666666666643  0.3333333333333357  0.0000000000000000   F   F   F
  0.6666666666666643  0.3333333333333357  0.3333456468594347   T   T   T
  0.8888888888888927  0.4444444444444430  0.2228186413177719   T   T   T
  0.7777777777777786  0.5555555555555571  0.1118760960929066   F   F   F
  0.0000000000000000  0.6666666666666643  0.0000000000000000   F   F   F
  0.9999999999999999  0.6666666666666643  0.3333456468594347   T   T   T
  0.2222222222222216  0.7777777777777787  0.2228186413177719   T   T   T
  0.1111111111111145  0.8888888888888929  0.1118760960929066   F   F   F
  0.3333333333333358  0.6666666666666644  0.0000000000000000   F   F   F
  0.3333333333333355  0.6666666666666643  0.3333456468594346   T   T   T
  0.5555555555555570  0.7777777777777785  0.2228186413177719   T   T   T
  0.4444444444444430  0.8888888888888929  0.1118760960929066   F   F   F
  0.6666666666666642  0.6666666666666643  0.0000000000000000   F   F   F
  0.6666666666666641  0.6666666666666642  0.3333456468594346   T   T   T
  0.8888888888888929  0.7777777777777787  0.2228186413177719   T   T   T
  0.7777777777777786  0.8888888888888929  0.1118760960929066   F   F   F

CONTCAR_Ni-CH3O_to_CH2O
 H  C  O Ni 
 1.0000000000000000
     6.4299105748069296   -3.7123106012300000    0.0000000000000000
     0.0000000000000000    7.4246212024600000    0.0000000000000000
     0.0000000000000000    0.0000000000000000   18.0621778265000010
   3   1   1  36
Selective dynamics
Direct
  0.5453870760168493  0.2341629341664127  0.4668195727231670   T   T   T
  0.8249052425894586  0.4245301410645648  0.4029062264689043   T   T   T
  0.7563450080199615  0.4961141912493119  0.4878662880999478   T   T   T
  0.6383957292716369  0.3955290828816618  0.4470493074234448   T   T   T
  0.5220334055732846  0.4822317685430164  0.4227576582301644   T   T   T
  0.0000000000000000  0.0000000000000000  0.0000000000000000   F   F   F
  0.0027546123093007  0.0001429525967910  0.3330545050342344   T   T   T
  0.2244517046394168  0.1138248402553543  0.2238830028792409   T   T   T
  0.1111111111111143  0.2222222222222215  0.1118760960929066   F   F   F
  0.3333333333333359  0.0000000000000000  0.0000000000000000   F   F   F
  0.3307968929591678  0.9944558266684836  0.3315109003291496   T   T   T
  0.5578434341832244  0.1132022527681146  0.2231006259748413   T   T   T
  0.4444444444444429  0.2222222222222214  0.1118760960929066   F   F   F
  0.6666666666666644  0.0000000000000001  0.0000000000000000   F   F   F
  0.6678129471862274  0.9967327848544913  0.3319841319335030   T   T   T
  0.8903349540751062  0.1108541375041218  0.2224077947111661   T   T   T
  0.7777777777777786  0.2222222222222214  0.1118760960929066   F   F   F
  0.0000000000000000  0.3333333333333358  0.0000000000000000   F   F   F
  0.0022304005383869  0.3314662767386691  0.3333368712637240   T   T   T
  0.2237492777119846  0.4426589645341296  0.2233651035892502   T   T   T
  0.1111111111111143  0.5555555555555572  0.1118760960929066   F   F   F
  0.3333333333333359  0.3333333333333358  0.0000000000000000   F   F   F
  0.3351786711470044  0.3316946104251168  0.3384277345342260   T   T   T
  0.5575259981174167  0.4438932443625442  0.2234633886695239   T   T   T
  0.4444444444444429  0.5555555555555572  0.1118760960929066   F   F   F
  0.6666666666666644  0.3333333333333357  0.0000000000000000   F   F   F
  0.6722653262570838  0.3267100744163412  0.3368556443729610   T   T   T
  0.8905718333664611  0.4443535409494557  0.2222134889973398   T   T   T
  0.7777777777777786  0.5555555555555572  0.1118760960929066   F   F   F
  0.0000000000000000  0.6666666666666643  0.0000000000000000   F   F   F
  0.0038233952882345  0.6666799137063786  0.3327023860015252   T   T   T
  0.2225360772450204  0.7773487489944935  0.2212697662257005   T   T   T
  0.1111111111111143  0.8888888888888928  0.1118760960929066   F   F   F
  0.3333333333333359  0.6666666666666643  0.0000000000000000   F   F   F
  0.3315879656412618  0.6698014028218096  0.3310452113271659   T   T   T
  0.5569804543714297  0.7766760829112869  0.2226311154780749   T   T   T
  0.4444444444444429  0.8888888888888928  0.1118760960929066   F   F   F
  0.6666666666666644  0.6666666666666643  0.0000000000000000   F   F   F
  0.6662396753351433  0.6694750198205359  0.3371105789018589   T   T   T
  0.8872813863115947  0.7764723946760148  0.2241246092566782   T   T   T
  0.7777777777777786  0.8888888888888928  0.1118760960929066   F   F   F

CONTCAR_Ni-CH3OH_to_CH3O
 H  C  O Ni 
 1.0000000000000000
     6.4299105748069296   -3.7123106012300000    0.0000000000000000
     0.0000000000000000    7.4246212024600000    0.0000000000000000
     0.0000000000000000    0.0000000000000000   18.0621778265000010
   4   1   1  36
Selective dynamics
Direct
  0.2793467162026184  0.3723916447242123  0.5501885962192294   T   T   T
  0.4830972385418699  0.5647043690764382  0.4927466631846946   T   T   T
  0.2205835784295262  0.5074331010843683  0.4802757931326531   T   T   T
  0.0971469640277249  0.2147147483603019  0.3946466065573691   T   T   T
  0.3190966084566642  0.4389235662844916  0.4939507289055023   T   T   T
  0.2851797476289925  0.2766733146878909  0.4439636152088020   T   T   T
  0.0000000000000000  0.0000000000000000  0.0000000000000000   F   F   F
  0.9951823872052913  0.9977480944109779  0.3334028403133908   T   T   T
  0.2221147796408659  0.1114146458522580  0.2236695032267347   T   T   T
  0.1111111111111143  0.2222222222222214  0.1118760960929066   F   F   F
  0.3333333333333357  0.0000000000000000  0.0000000000000000   F   F   F
  0.3332003817668625  0.9963364875358464  0.3324737091083553   T   T   T
  0.5542735717439534  0.1101069595577060  0.2226009992884208   T   T   T
  0.4444444444444429  0.2222222222222214  0.1118760960929066   F   F   F
  0.6666666666666644  0.0000000000000000  0.0000000000000000   F   F   F
  0.6644241684171723  0.9984025637686114  0.3332476673121613   T   T   T
  0.8881114903742351  0.1096369196537829  0.2224099227065613   T   T   T
  0.7777777777777786  0.2222222222222214  0.1118760960929066   F   F   F
  0.0000000000000000  0.3333333333333357  0.0000000000000000   F   F   F
  0.9971709762722434  0.3289583357368255  0.3337260762300883   T   T   T
  0.2224479965471786  0.4422007109707956  0.2236901831047234   T   T   T
  0.1111111111111143  0.5555555555555572  0.1118760960929066   F   F   F
  0.3333333333333357  0.3333333333333357  0.0000000000000000   F   F   F
  0.3388289760653506  0.3362123040104751  0.3393919029867939   T   T   T
  0.5533883413018705  0.4426445089370364  0.2241486325172996   T   T   T
  0.4444444444444429  0.5555555555555572  0.1118760960929066   F   F   F
  0.6666666666666644  0.3333333333333357  0.0000000000000000   F   F   F
  0.6700804551235688  0.3332291815761652  0.3327723344161436   T   T   T
  0.8882053376993815  0.4427473573730220  0.2222583226342391   T   T   T
  0.7777777777777786  0.5555555555555572  0.1118760960929066   F   F   F
  0.0000000000000000  0.6666666666666643  0.0000000000000000   F   F   F
  0.9999781171940076  0.6650616226557660  0.3323567867400027   T   T   T
  0.2207389713079012  0.7761995231847222  0.2222295880422488   T   T   T
  0.1111111111111143  0.8888888888888928  0.1118760960929066   F   F   F
  0.3333333333333357  0.6666666666666643  0.0000000000000000   F   F   F
  0.3333249552186304  0.6690419501204815  0.3322172370531563   T   T   T
  0.5546058908690389  0.7763794092925959  0.2224883735538320   T   T   T
  0.4444444444444429  0.8888888888888928  0.1118760960929066   F   F   F
  0.6666666666666644  0.6666666666666643  0.0000000000000000   F   F   F
  0.6693697311296769  0.6689140257966392  0.3323608950252118   T   T   T
  0.8885246025498915  0.7761233759073951  0.2222145910049272   T   T   T
  0.7777777777777786  0.8888888888888928  0.1118760960929066   F   F   F

CONTCAR_Ni-CH2O-ads
 H  C  O Ni 
 1.0000000000000000
     6.4299105748069296   -3.7123106012300000    0.0000000000000000
     0.0000000000000000    7.4246212024600000    0.0000000000000000
     0.0000000000000000    0.0000000000000000   18.0621778265000010
   2   1   1  36
Selective dynamics
Direct
  0.6297031892404474  0.5218424040857313  0.4664696595233840   T   T   T
  0.6299044035524227  0.7709334205298768  0.4665863870609221   T   T   T
  0.5772668712812062  0.6202173110445771  0.4392418884034939   T   T   T
  0.3675745817853546  0.5154812096241362  0.4224161894756362   T   T   T
  0.0000000000000000  0.0000000000000000  0.0000000000000000   F   F   F
  0.9977143534506704  0.9956869096417378  0.3324502630809348   T   T   T
  0.2241994744639454  0.1129056091354665  0.2244251326816336   T   T   T
  0.1111111111111143  0.2222222222222214  0.1118760960929066   F   F   F
  0.3333333333333357  0.0000000000000000  0.0000000000000000   F   F   F
  0.3317363923788856  0.9965680090206697  0.3329541398168283   T   T   T
  0.5542374963886855  0.1085325842094050  0.2222672405782279   T   T   T
  0.4444444444444429  0.2222222222222214  0.1118760960929066   F   F   F
  0.6666666666666644  0.0000000000000000  0.0000000000000000   F   F   F
  0.6654088572390153  0.9992051009884532  0.3316179600822778   T   T   T
  0.8883765725996227  0.1078005356350468  0.2219346193309574   T   T   T
  0.7777777777777786  0.2222222222222214  0.1118760960929066   F   F   F
  0.0000000000000000  0.3333333333333357  0.0000000000000000   F   F   F
  0.9904356003094869  0.3262154903528870  0.3310105483381123   T   T   T
  0.2229681969773169  0.4428894882613455  0.2230477709900996   T   T   T
  0.1111111111111143  0.5555555555555572  0.1118760960929066   F   F   F
  0.3333333333333357  0.3333333333333357  0.0000000000000000   F   F   F
  0.3276238312179683  0.3278932242400383  0.3381857591003116   T   T   T
  0.5549414069147576  0.4437797951163165  0.2233245119291829   T   T   T
  0.4444444444444429  0.5555555555555572  0.1118760960929066   F   F   F
  0.6666666666666644  0.3333333333333357  0.0000000000000000   F   F   F
  0.6651855843089181  0.3291448860131245  0.3317158124550093   T   T   T
  0.8884535151831344  0.4428396504180120  0.2219130170503054   T   T   T
  0.7777777777777786  0.5555555555555572  0.1118760960929066   F   F   F
  0.0000000000000000  0.6666666666666643  0.0000000000000000   F   F   F
  0.9971617335923082  0.6637410394854713  0.3323070592201581   T   T   T
  0.2239410769965023  0.7747474033653524  0.2242938250134890   T   T   T
  0.1111111111111143  0.8888888888888928  0.1118760960929066   F   F   F
  0.3333333333333357  0.6666666666666643  0.0000000000000000   F   F   F
  0.3276466788352483  0.6624011552114741  0.3382108472486227   T   T   T
  0.5544582869694152  0.7743604168062901  0.2230531304090231   T   T   T
  0.4444444444444429  0.8888888888888928  0.1118760960929066   F   F   F
  0.6666666666666644  0.6666666666666643  0.0000000000000000   F   F   F
  0.6745248542975852  0.6690578971231653  0.3370475463325741   T   T   T
  0.8888575380507180  0.7759267988078394  0.2221346745211033   T   T   T
  0.7777777777777786  0.8888888888888928  0.1118760960929066   F   F   F

CONTCAR_Ni-CH2OH-ads-6
 H  C  O Ni 
 1.0000000000000000
     6.4299105748069296   -3.7123106012300000    0.0000000000000000
     0.0000000000000000    7.4246212024600000    0.0000000000000000
     0.0000000000000000    0.0000000000000000   18.0621778265000010
   3   1   1  36
Selective dynamics
Direct
  0.4169924628287049  0.7103787029678925  0.4604406164108074   T   T   T
  0.6328235473394891  0.6740302272824142  0.4433298490740398   T   T   T
  0.2082916942069868  0.3613988479887993  0.4592967497341243   T   T   T
  0.4663250481247615  0.6169142785661089  0.4276250328202149   T   T   T
  0.3539949416781114  0.3994947473357779  0.4507190088796219   T   T   T
  0.0000000000000000  0.0000000000000000  0.0000000000000000   F   F   F
  0.9979881279537959  0.9966810669435303  0.3324001211773422   T   T   T
  0.2223299642564382  0.1113348880272005  0.2237470262800512   T   T   T
  0.1111111111111143  0.2222222222222214  0.1118760960929066   F   F   F
  0.3333333333333357  0.0000000000000000  0.0000000000000000   F   F   F
  0.3320062709425756  0.9957153410258681  0.3324278241122592   T   T   T
  0.5536827940356818  0.1093288561706735  0.2221105106232976   T   T   T
  0.4444444444444429  0.2222222222222214  0.1118760960929066   F   F   F
  0.6666666666666644  0.0000000000000000  0.0000000000000000   F   F   F
  0.6692372940315088  0.0045059606948639  0.3317174105657069   T   T   T
  0.8889598085594347  0.1093567664929227  0.2219905295037078   T   T   T
  0.7777777777777786  0.2222222222222214  0.1118760960929066   F   F   F
  0.0000000000000000  0.3333333333333357  0.0000000000000000   F   F   F
  0.9957167261425685  0.3306565841931448  0.3316411829820270   T   T   T
  0.2224925727718424  0.4438003065301553  0.2235779973957896   T   T   T
  0.1111111111111143  0.5555555555555572  0.1118760960929066   F   F   F
  0.3333333333333357  0.3333333333333357  0.0000000000000000   F   F   F
  0.3292766864808000  0.3243856386332635  0.3368202613729287   T   T   T
  0.5541830262957976  0.4434430626809776  0.2238178550242542   T   T   T
  0.4444444444444429  0.5555555555555572  0.1118760960929066   F   F   F
  0.6666666666666644  0.3333333333333357  0.0000000000000000   F   F   F
  0.6686375472416556  0.3310103087907993  0.3321466499195768   T   T   T
  0.8876603202843358  0.4429507186174733  0.2219315720841974   T   T   T
  0.7777777777777786  0.5555555555555572  0.1118760960929066   F   F   F
  0.0000000000000000  0.6666666666666643  0.0000000000000000   F   F   F
  0.9996625782137440  0.6630969363885892  0.3327152062433860   T   T   T
  0.2218993013237407  0.7746413076099177  0.2232279672612910   T   T   T
  0.1111111111111143  0.8888888888888928  0.1118760960929066   F   F   F
  0.3333333333333357  0.6666666666666643  0.0000000000000000   F   F   F
  0.3376324171542852  0.6670539539856484  0.3377039878620545   T   T   T
  0.5543341841000784  0.7754336775322669  0.2231212648050412   T   T   T
  0.4444444444444429  0.8888888888888928  0.1118760960929066   F   F   F
  0.6666666666666644  0.6666666666666643  0.0000000000000000   F   F   F
  0.6663598530000909  0.6680144928121099  0.3372871110225690   T   T   T
  0.8860968782485209  0.7746946224377506  0.2235376296429224   T   T   T
  0.7777777777777786  0.8888888888888928  0.1118760960929066   F   F   F

CONTCAR_Ni-CH3OH-ads
 H  C  O Ni 
 1.0000000000000000
     6.4299105748069296   -3.7123106012300000    0.0000000000000000
     0.0000000000000000    7.4246212024600000    0.0000000000000000
     0.0000000000000000    0.0000000000000000   18.0621778265000010
   4   1   1  36
Selective dynamics
Direct
  0.3738963987052103  0.4366727866490260  0.4826979886983264   T   T   T
  0.5926021185888558  0.3976712338626339  0.4901817811899050   T   T   T
  0.5543409056453183  0.5505864370292670  0.5592263792469272   T   T   T
  0.6220497711858360  0.7914303792427948  0.4613396067996171   T   T   T
  0.5376095018004901  0.5078054029685841  0.5002810237775928   T   T   T
  0.6693802892678741  0.6901269232595391  0.4561968582450067   T   T   T
  0.0000000000000000  0.0000000000000000  0.0000000000000000   F   F   F
  0.0023902739330669  0.9997154868643985  0.3325499257024098   T   T   T
  0.2220850440621839  0.1090036681943889  0.2222634533144431   T   T   T
  0.1111111111111143  0.2222222222222214  0.1118760960929066   F   F   F
  0.3333333333333357  0.0000000000000000  0.0000000000000000   F   F   F
  0.3335922299000080  0.9968569574536928  0.3329817313019224   T   T   T
  0.5545533550223807  0.1093269924259251  0.2220863380939314   T   T   T
  0.4444444444444429  0.2222222222222214  0.1118760960929066   F   F   F
  0.6666666666666644  0.0000000000000000  0.0000000000000000   F   F   F
  0.6667536386962941  0.0002174539918181  0.3317539367679849   T   T   T
  0.8886724411155374  0.1090291516075094  0.2224438183986932   T   T   T
  0.7777777777777786  0.2222222222222214  0.1118760960929066   F   F   F
  0.0000000000000000  0.3333333333333357  0.0000000000000000   F   F   F
  0.0001799130660419  0.3301598948293722  0.3333629117092885   T   T   T
  0.2219776570473869  0.4424242703134187  0.2224836752473114   T   T   T
  0.1111111111111143  0.5555555555555572  0.1118760960929066   F   F   F
  0.3333333333333357  0.3333333333333357  0.0000000000000000   F   F   F
  0.3312349331887909  0.3289961553504183  0.3323574282153773   T   T   T
  0.5566126940753521  0.4451259006581292  0.2241286714891268   T   T   T
  0.4444444444444429  0.5555555555555572  0.1118760960929066   F   F   F
  0.6666666666666644  0.3333333333333357  0.0000000000000000   F   F   F
  0.6671112830090873  0.3287501466324213  0.3325169184358371   T   T   T
  0.8887073738425765  0.4424318552708187  0.2226558019476489   T   T   T
  0.7777777777777786  0.5555555555555572  0.1118760960929066   F   F   F
  0.0000000000000000  0.6666666666666643  0.0000000000000000   F   F   F
  0.0016475569868776  0.6634603975716208  0.3328280851168868   T   T   T
  0.2216417178367355  0.7758966434698747  0.2222443396767573   T   T   T
  0.1111111111111143  0.8888888888888928  0.1118760960929066   F   F   F
  0.3333333333333357  0.6666666666666643  0.0000000000000000   F   F   F
  0.3307955844448842  0.6637714113789186  0.3321214199815208   T   T   T
  0.5559265006505300  0.7751981611868058  0.2236331697578392   T   T   T
  0.4444444444444429  0.8888888888888928  0.1118760960929066   F   F   F
  0.6666666666666644  0.6666666666666643  0.0000000000000000   F   F   F
  0.6668220591459445  0.6636637990487428  0.3395938001215906   T   T   T
  0.8868613440962885  0.7751779634475300  0.2241280978590614   T   T   T
  0.7777777777777786  0.8888888888888928  0.1118760960929066   F   F   F

CONTCAR_Ni-CH3OH_to_CH2OH
 H  C  O Ni 
 1.0000000000000000
     6.4299105748069296   -3.7123106012300000    0.0000000000000000
     0.0000000000000000    7.4246212024600000    0.0000000000000000
     0.0000000000000000    0.0000000000000000   18.0621778265000010
   4   1   1  36
Selective dynamics
Direct
  0.5626005227234381  0.1805444180118825  0.4551692177199562   T   T   T
  0.8121300086606811  0.3648956566120909  0.4943710924130779   T   T   T
  0.4944027315760473  0.4539394207199846  0.4541691591097486   T   T   T
  0.8538419224784753  0.4410156866952749  0.3981755537628778   T   T   T
  0.6831645433194872  0.3462119067655706  0.4594556078822175   T   T   T
  0.6170022424250836  0.4793984744539687  0.4838967409985275   T   T   T
  0.0000000000000000  0.0000000000000000  0.0000000000000000   F   F   F
  0.9998206673240727  0.0005199278678587  0.3330394015324670   T   T   T
  0.2206699490758928  0.1097076931018857  0.2222363519319744   T   T   T
  0.1111111111111143  0.2222222222222214  0.1118760960929066   F   F   F
  0.3333333333333357  0.0000000000000000  0.0000000000000000   F   F   F
  0.3297183226385861  0.9979308224981271  0.3320872852136811   T   T   T
  0.5557777912680447  0.1132338547216991  0.2239263300747494   T   T   T
  0.4444444444444429  0.2222222222222214  0.1118760960929066   F   F   F
  0.6666666666666644  0.0000000000000000  0.0000000000000000   F   F   F
  0.6653162021537384  0.9961307146488191  0.3322169688969810   T   T   T
  0.8876506705920550  0.1110360100884177  0.2226788872159977   T   T   T
  0.7777777777777786  0.2222222222222214  0.1118760960929066   F   F   F
  0.0000000000000000  0.3333333333333357  0.0000000000000000   F   F   F
  0.0015328118335503  0.3340813096636985  0.3335493627848318   T   T   T
  0.2205204361001503  0.4441100291006948  0.2222929351606092   T   T   T
  0.1111111111111143  0.5555555555555572  0.1118760960929066   F   F   F
  0.3333333333333357  0.3333333333333357  0.0000000000000000   F   F   F
  0.3289724499124784  0.3315974456644130  0.3317255692989566   T   T   T
  0.5558602655525816  0.4423383133409806  0.2240273022684815   T   T   T
  0.4444444444444429  0.5555555555555572  0.1118760960929066   F   F   F
  0.6666666666666644  0.3333333333333357  0.0000000000000000   F   F   F
  0.6667737024405320  0.3324469463994653  0.3414731746801472   T   T   T
  0.8867126909324098  0.4433500026488708  0.2228761437813849   T   T   T
  0.7777777777777786  0.5555555555555572  0.1118760960929066   F   F   F
  0.0000000000000000  0.6666666666666643  0.0000000000000000   F   F   F
  0.0016034047447013  0.6682043244437446  0.3333935228854735   T   T   T
  0.2207840671480875  0.7764554405184044  0.2224568918994423   T   T   T
  0.1111111111111143  0.8888888888888928  0.1118760960929066   F   F   F
  0.3333333333333357  0.6666666666666643  0.0000000000000000   F   F   F
  0.3342902004301305  0.6666281216768253  0.3330897980116666   T   T   T
  0.5538743635166765  0.7767154088428592  0.2222900861720891   T   T   T
  0.4444444444444429  0.8888888888888928  0.1118760960929066   F   F   F
  0.6666666666666644  0.6666666666666643  0.0000000000000000   F   F   F
  0.6648198554238237  0.6688363417256421  0.3326208555237997   T   T   T
  0.8872944896876475  0.7765551651594080  0.2227518978903506   T   T   T
  0.7777777777777786  0.8888888888888928  0.1118760960929066   F   F   F

CONTCAR_Os-0001-model
Os 
 1.0000000000000000
     7.1231289298130926    4.1125404051000034    0.0000000000000000
    -0.0000000000000030    8.2250808102000050    0.0000000000000000
     0.0000000000000000    0.0000000000000000   21.4948158966000022
  36
Selective dynamics
Direct
  0.1314111107753391  0.0908111114468824  0.1007191056026926   F   F   F
  0.1314111107753391  0.0908111114468824  0.2995077859236521   T   T   T
  0.2425222218864462  0.2019222225579966  0.0000000000000000   F   F   F
  0.2425222218864462  0.2019222225579966  0.2015318193140178   T   T   T
  0.4647444441086748  0.0908111114468824  0.1007191056026926   F   F   F
  0.4647444441086748  0.0908111114468824  0.2995077859236521   T   T   T
  0.5758555552197819  0.2019222225579966  0.0000000000000000   F   F   F
  0.5758555552197819  0.2019222225579966  0.2015318193140178   T   T   T
  0.7980777774420034  0.0908111114468823  0.1007191056026926   F   F   F
  0.7980777774420034  0.0908111114468823  0.2995077859236521   T   T   T
  0.9091888885531176  0.2019222225579967  0.0000000000000000   F   F   F
  0.9091888885531176  0.2019222225579967  0.2015318193140178   T   T   T
  0.1314111107753391  0.4241444447802181  0.1007191056026926   F   F   F
  0.1314111107753391  0.4241444447802181  0.2995077859236521   T   T   T
  0.2425222218864462  0.5352555558913323  0.0000000000000000   F   F   F
  0.2425222218864462  0.5352555558913323  0.2015318193140178   T   T   T
  0.4647444441086748  0.4241444447802181  0.1007191056026926   F   F   F
  0.4647444441086748  0.4241444447802181  0.2995077859236521   T   T   T
  0.5758555552197819  0.5352555558913252  0.0000000000000000   F   F   F
  0.5758555552197819  0.5352555558913252  0.2015318193140178   T   T   T
  0.7980777774420034  0.4241444447802180  0.1007191056026926   F   F   F
  0.7980777774420034  0.4241444447802180  0.2995077859236521   T   T   T
  0.9091888885531176  0.5352555558913252  0.0000000000000000   F   F   F
  0.9091888885531176  0.5352555558913252  0.2015318193140178   T   T   T
  0.1314111107753391  0.7574777781135538  0.1007191056026926   F   F   F
  0.1314111107753391  0.7574777781135538  0.2995077859236521   T   T   T
  0.2425222218864462  0.8685888892246608  0.0000000000000000   F   F   F
  0.2425222218864462  0.8685888892246608  0.2015318193140178   T   T   T
  0.4647444441086748  0.7574777781135538  0.1007191056026926   F   F   F
  0.4647444441086748  0.7574777781135538  0.2995077859236521   T   T   T
  0.5758555552197819  0.8685888892246608  0.0000000000000000   F   F   F
  0.5758555552197819  0.8685888892246608  0.2015318193140178   T   T   T
  0.7980777774420034  0.7574777781135535  0.1007191056026926   F   F   F
  0.7980777774420034  0.7574777781135535  0.2995077859236521   T   T   T
  0.9091888885531176  0.8685888892246609  0.0000000000000000   F   F   F
  0.9091888885531176  0.8685888892246680  0.2015318193140178   T   T   T

CONTCAR_Os-CH2O-ads-1
 H  C  O Os 
 1.0000000000000000
     7.1231289298130900    4.1125404050999999    0.0000000000000000
    -0.0000000000000030    8.2250808102000104    0.0000000000000000
     0.0000000000000000    0.0000000000000000   21.4948158965999987
   2   1   1  36
Selective dynamics
Direct
  0.3900928597728537  0.5740675653298137  0.4193880265744740   T   T   T
  0.3911946279991390  0.3530194458570916  0.4199425753930495   T   T   T
  0.3550447438165551  0.4807241564465162  0.3931704876832253   T   T   T
  0.1565965457312039  0.5791017246578561  0.3798817735763190   T   T   T
  0.1314111107753391  0.0908111114468824  0.1007191056026855   F   F   F
  0.1302581358416001  0.0915301112447739  0.2995383583472676   T   T   T
  0.2425222218864462  0.2019222225579966  0.0000000000000000   F   F   F
  0.2411258346560158  0.2033034884456722  0.2017394182474138   T   T   T
  0.4647444441086748  0.0908111114468824  0.1007191056026855   F   F   F
  0.4658881236779268  0.0866722189893587  0.2988849376466647   T   T   T
  0.5758555552197819  0.2019222225579966  0.0000000000000000   F   F   F
  0.5756266856794652  0.2019031934865481  0.2008393948317977   T   T   T
  0.7980777774420035  0.0908111114468824  0.1007191056026855   F   F   F
  0.7978146199395485  0.0913305338769722  0.2994528537201597   T   T   T
  0.9091888885531176  0.2019222225579966  0.0000000000000000   F   F   F
  0.9086710359202029  0.2022541005452285  0.2008984476648840   T   T   T
  0.1314111107753391  0.4241444447802181  0.1007191056026855   F   F   F
  0.1281614457596842  0.4272654989153423  0.3014055204350028   T   T   T
  0.2425222218864462  0.5352555558913323  0.0000000000000000   F   F   F
  0.2435498753523201  0.5348159709061343  0.2010984150214530   T   T   T
  0.4647444441086748  0.4241444447802181  0.1007191056026855   F   F   F
  0.4716756337149926  0.4209135562764985  0.3013949568354281   T   T   T
  0.5758555552197819  0.5352555558913323  0.0000000000000000   F   F   F
  0.5755971100185547  0.5356079287685859  0.2008737106935931   T   T   T
  0.7980777774420035  0.4241444447802181  0.1007191056026855   F   F   F
  0.7979460945696327  0.4241090245715922  0.2994663954359917   T   T   T
  0.9091888885531176  0.5352555558913324  0.0000000000000000   F   F   F
  0.9104318142669888  0.5340461460816576  0.2018645503048114   T   T   T
  0.1314111107753391  0.7574777781135538  0.1007191056026855   F   F   F
  0.1278951091654719  0.7581531722978957  0.3013237955788698   T   T   T
  0.2425222218864462  0.8685888892246608  0.0000000000000000   F   F   F
  0.2410988567258547  0.8688104605255548  0.2017199147537573   T   T   T
  0.4647444441086748  0.7574777781135538  0.1007191056026855   F   F   F
  0.4659332520469548  0.7607677921512019  0.2988558216770408   T   T   T
  0.5758555552197819  0.8685888892246610  0.0000000000000000   F   F   F
  0.5754320678656144  0.8688603177754260  0.2016117859780992   T   T   T
  0.7980777774420035  0.7574777781135539  0.1007191056026855   F   F   F
  0.7896447982474145  0.7618143054414089  0.2983180580657139   T   T   T
  0.9091888885531176  0.8685888892246608  0.0000000000000000   F   F   F
  0.9103729623810323  0.8687542321371956  0.2018530381814883   T   T   T

CONTCAR_Os-CH3OH-ads-2
 H  C  O Os 
 1.0000000000000000
     7.1231289298130900    4.1125404050999999    0.0000000000000000
    -0.0000000000000030    8.2250808102000104    0.0000000000000000
     0.0000000000000000    0.0000000000000000   21.4948158965999987
   4   1   1  36
Selective dynamics
Direct
  0.4990811836313215  0.1742094607535243  0.4337322987386015   T   T   T
  0.6909831832573748  0.2191348816044239  0.4367736038162778   T   T   T
  0.5080459133374085  0.3223509478120258  0.4946984239414255   T   T   T
  0.3078788782129758  0.4983143751910173  0.4108901277498678   T   T   T
  0.5405871691384556  0.2784646919914877  0.4458401113310835   T   T   T
  0.4444859910318688  0.4433898520486890  0.4066021878378669   T   T   T
  0.1314111107753391  0.0908111114468824  0.1007191056026855   F   F   F
  0.1314971875528634  0.0906140517264511  0.2996457446449083   T   T   T
  0.2425222218864462  0.2019222225579966  0.0000000000000000   F   F   F
  0.2427535158191636  0.2018843749194943  0.2011218804655054   T   T   T
  0.4647444441086748  0.0908111114468824  0.1007191056026855   F   F   F
  0.4641927126733136  0.0884421747795228  0.2990726940579701   T   T   T
  0.5758555552197819  0.2019222225579966  0.0000000000000000   F   F   F
  0.5757599361652002  0.2019419634677075  0.2016578067723713   T   T   T
  0.7980777774420035  0.0908111114468824  0.1007191056026855   F   F   F
  0.8008104633103659  0.0884504741489674  0.2990237097596551   T   T   T
  0.9091888885531176  0.2019222225579966  0.0000000000000000   F   F   F
  0.9090530362686535  0.2019217866034820  0.2011762454346972   T   T   T
  0.1314111107753391  0.4241444447802181  0.1007191056026855   F   F   F
  0.1289800785783773  0.4238661596422890  0.2992234620215369   T   T   T
  0.2425222218864462  0.5352555558913323  0.0000000000000000   F   F   F
  0.2428562069881310  0.5349332414941599  0.2016597508068387   T   T   T
  0.4647444441086748  0.4241444447802181  0.1007191056026855   F   F   F
  0.4654170564781578  0.4234661758707838  0.3014316301934448   T   T   T
  0.5758555552197819  0.5352555558913323  0.0000000000000000   F   F   F
  0.5758735378066262  0.5349356238793690  0.2016965453923678   T   T   T
  0.7980777774420035  0.4241444447802181  0.1007191056026855   F   F   F
  0.8006402148520472  0.4235006915688661  0.2991151373661293   T   T   T
  0.9091888885531176  0.5352555558913324  0.0000000000000000   F   F   F
  0.9095301724420989  0.5346330220507277  0.2014299398743397   T   T   T
  0.1314111107753391  0.7574777781135538  0.1007191056026855   F   F   F
  0.1286729469271823  0.7598349858264934  0.2991289703672991   T   T   T
  0.2425222218864462  0.8685888892246608  0.0000000000000000   F   F   F
  0.2427919195816551  0.8680861082937477  0.2011390553663835   T   T   T
  0.4647444441086748  0.7574777781135538  0.1007191056026855   F   F   F
  0.4646726469034368  0.7596911581660096  0.2990845739666681   T   T   T
  0.5758555552197819  0.8685888892246610  0.0000000000000000   F   F   F
  0.5753744938761013  0.8686085257083964  0.2015075825283759   T   T   T
  0.7980777774420035  0.7574777781135539  0.1007191056026855   F   F   F
  0.7981065838281747  0.7571671861871461  0.2993633045507195   T   T   T
  0.9091888885531176  0.8685888892246608  0.0000000000000000   F   F   F
  0.9095024081652029  0.8685074221238832  0.2014191791126724   T   T   T

CONTCAR_Os-CH3O-CH2O_H
 H  C  O Os 
 1.0000000000000000
     7.1231289298130900    4.1125404050999999    0.0000000000000000
    -0.0000000000000030    8.2250808102000104    0.0000000000000000
     0.0000000000000000    0.0000000000000000   21.4948158965999987
   3   1   1  36
Selective dynamics
Direct
  0.6301614240474119  0.3359128914794053  0.4233264997513720   T   T   T
  0.3887674696384240  0.4824879367690558  0.3765717528990666   T   T   T
  0.4192944512399259  0.3200629512820948  0.4345990361989158   T   T   T
  0.5304444062497535  0.3011621946018427  0.4016933779699439   T   T   T
  0.6237304598850727  0.1118330117097953  0.3812491343905318   T   T   T
  0.1314111107753391  0.0908111114468824  0.1007191056026855   F   F   F
  0.1316107776903628  0.0904328229359497  0.2996310386207444   T   T   T
  0.2425222218864462  0.2019222225579966  0.0000000000000000   F   F   F
  0.2441023408170279  0.2010446134945557  0.2016664559135389   T   T   T
  0.4647444441086748  0.0908111114468824  0.1007191056026855   F   F   F
  0.4673229033052683  0.0889813876802955  0.3010642188287774   T   T   T
  0.5758555552197819  0.2019222225579966  0.0000000000000000   F   F   F
  0.5764013821423346  0.2008304031846116  0.2001687930757604   T   T   T
  0.7980777774420035  0.0908111114468824  0.1007191056026855   F   F   F
  0.7964995291913588  0.0893993392149072  0.3008130217837524   T   T   T
  0.9091888885531176  0.2019222225579966  0.0000000000000000   F   F   F
  0.9089920421436903  0.2010649497487979  0.2015313230615487   T   T   T
  0.1314111107753391  0.4241444447802181  0.1007191056026855   F   F   F
  0.1258187072470778  0.4256357729265596  0.2988292719010682   T   T   T
  0.2425222218864462  0.5352555558913323  0.0000000000000000   F   F   F
  0.2424983285184102  0.5350296440469533  0.2012997927459659   T   T   T
  0.4647444441086748  0.4241444447802181  0.1007191056026855   F   F   F
  0.4612229316305371  0.4316958871502026  0.3023385398438221   T   T   T
  0.5758555552197819  0.5352555558913323  0.0000000000000000   F   F   F
  0.5762101930070350  0.5353226324089523  0.2012445107149772   T   T   T
  0.7980777774420035  0.4241444447802181  0.1007191056026855   F   F   F
  0.8006106881717839  0.4261809936704463  0.2987825698807794   T   T   T
  0.9091888885531176  0.5352555558913324  0.0000000000000000   F   F   F
  0.9094920466910745  0.5347314620978905  0.2015083220686394   T   T   T
  0.1314111107753391  0.7574777781135538  0.1007191056026855   F   F   F
  0.1286498637235965  0.7597403254378992  0.2992446107689075   T   T   T
  0.2425222218864462  0.8685888892246608  0.0000000000000000   F   F   F
  0.2427720273345596  0.8683306835159296  0.2006914374204897   T   T   T
  0.4647444441086748  0.7574777781135538  0.1007191056026855   F   F   F
  0.4649770278476154  0.7597950460281980  0.2992055931482048   T   T   T
  0.5758555552197819  0.8685888892246610  0.0000000000000000   F   F   F
  0.5743338827481166  0.8697621518047127  0.2018867526659064   T   T   T
  0.7980777774420035  0.7574777781135539  0.1007191056026855   F   F   F
  0.8019654319229459  0.7496635574889823  0.2983457159981064   T   T   T
  0.9091888885531176  0.8685888892246608  0.0000000000000000   F   F   F
  0.9099123997597393  0.8696978827290146  0.2018743475407108   T   T   T

CONTCAR_Os-CH3OH-CH2OH_H
 H  C  O Os 
 1.0000000000000000
     7.1231289298130900    4.1125404050999999    0.0000000000000000
    -0.0000000000000030    8.2250808102000104    0.0000000000000000
     0.0000000000000000    0.0000000000000000   21.4948158965999987
   4   1   1  36
Selective dynamics
Direct
  0.3446217137844386  0.4118537063752701  0.4168381122996771   T   T   T
  0.5799226019401759  0.3328847477610237  0.4418113428463977   T   T   T
  0.3109254614974915  0.7107389746677772  0.4123668527912662   T   T   T
  0.6207278577165005  0.3690992098942368  0.3644582590692976   T   T   T
  0.4620157279742394  0.4392137571785842  0.4143061200888650   T   T   T
  0.4229349728676323  0.6150342599836727  0.4346793675318843   T   T   T
  0.1314111107753391  0.0908111114468824  0.1007191056026855   F   F   F
  0.1318810382755494  0.0901328653591979  0.2997506158480011   T   T   T
  0.2425222218864462  0.2019222225579966  0.0000000000000000   F   F   F
  0.2430734001588026  0.2018725994731418  0.2010800867828326   T   T   T
  0.4647444441086748  0.0908111114468824  0.1007191056026855   F   F   F
  0.4640503177107607  0.0885398793952339  0.2991038639593183   T   T   T
  0.5758555552197819  0.2019222225579966  0.0000000000000000   F   F   F
  0.5754672350712434  0.2017994130514419  0.2011903782771732   T   T   T
  0.7980777774420035  0.0908111114468824  0.1007191056026855   F   F   F
  0.8027117532426991  0.0848887015723964  0.2990583211721144   T   T   T
  0.9091888885531176  0.2019222225579966  0.0000000000000000   F   F   F
  0.9084238183900184  0.2021813981261237  0.2011169171708174   T   T   T
  0.1314111107753391  0.4241444447802181  0.1007191056026855   F   F   F
  0.1295978477448374  0.4230486134578241  0.2988722038679795   T   T   T
  0.2425222218864462  0.5352555558913323  0.0000000000000000   F   F   F
  0.2424504472236738  0.5351205276417322  0.2010242681386016   T   T   T
  0.4647444441086748  0.4241444447802181  0.1007191056026855   F   F   F
  0.4653712578818572  0.4236243301610558  0.3036605768202935   T   T   T
  0.5758555552197819  0.5352555558913323  0.0000000000000000   F   F   F
  0.5758395832185685  0.5349473919381611  0.2013051345126663   T   T   T
  0.7980777774420035  0.4241444447802181  0.1007191056026855   F   F   F
  0.8031002812739559  0.4239133290164070  0.2993538041213604   T   T   T
  0.9091888885531176  0.5352555558913324  0.0000000000000000   F   F   F
  0.9094148502454480  0.5345029604874960  0.2017088195432413   T   T   T
  0.1314111107753391  0.7574777781135538  0.1007191056026855   F   F   F
  0.1297218591361824  0.7595433008834673  0.2988692097786134   T   T   T
  0.2425222218864462  0.8685888892246608  0.0000000000000000   F   F   F
  0.2430509743867693  0.8675911700876354  0.2011418410480343   T   T   T
  0.4647444441086748  0.7574777781135538  0.1007191056026855   F   F   F
  0.4643612298504169  0.7611402149640759  0.2991626787938991   T   T   T
  0.5758555552197819  0.8685888892246610  0.0000000000000000   F   F   F
  0.5752246824161203  0.8685914739587427  0.2017958970753766   T   T   T
  0.7980777774420035  0.7574777781135539  0.1007191056026855   F   F   F
  0.7983863743878801  0.7573325457563479  0.2993744057347030   T   T   T
  0.9091888885531176  0.8685888892246608  0.0000000000000000   F   F   F
  0.9092463131995020  0.8689394587823364  0.2015711883264791   T   T   T

CONTCAR_Os-H-ads-3
 H Os 
 1.0000000000000000
     7.1231289298130900    4.1125404050999999    0.0000000000000000
    -0.0000000000000030    8.2250808102000104    0.0000000000000000
     0.0000000000000000    0.0000000000000000   21.4948158965999987
   1  36
Selective dynamics
Direct
  0.3542432006497707  0.3123848377277997  0.3503316483946342   T   T   T
  0.1314111107753391  0.0908111114468824  0.1007191056026855   F   F   F
  0.1307097226535597  0.0900447937153546  0.2992936844483142   T   T   T
  0.2425222218864462  0.2019222225579966  0.0000000000000000   F   F   F
  0.2427039175998206  0.2020188576588270  0.2014926344348638   T   T   T
  0.4647444441086748  0.0908111114468824  0.1007191056026855   F   F   F
  0.4667285678014397  0.0869018948855043  0.3003450622836713   T   T   T
  0.5758555552197819  0.2019222225579966  0.0000000000000000   F   F   F
  0.5756085583468666  0.2020270971170769  0.2014937110504832   T   T   T
  0.7980777774420035  0.0908111114468824  0.1007191056026855   F   F   F
  0.7995966301061777  0.0900406128920711  0.2992955366632656   T   T   T
  0.9091888885531176  0.2019222225579966  0.0000000000000000   F   F   F
  0.9091531988589430  0.2020091987912206  0.2013030199222341   T   T   T
  0.1314111107753391  0.4241444447802181  0.1007191056026855   F   F   F
  0.1276654580630072  0.4259850804677213  0.3003362702651645   T   T   T
  0.2425222218864462  0.5352555558913323  0.0000000000000000   F   F   F
  0.2427003367337971  0.5349378761176277  0.2014903248802454   T   T   T
  0.4647444441086748  0.4241444447802181  0.1007191056026855   F   F   F
  0.4667083450883924  0.4259929843939623  0.3003411356769179   T   T   T
  0.5758555552197819  0.5352555558913323  0.0000000000000000   F   F   F
  0.5759941361017671  0.5353370118200028  0.2012893387279187   T   T   T
  0.7980777774420035  0.4241444447802181  0.1007191056026855   F   F   F
  0.7987701614099663  0.4228060188271166  0.2993839843977231   T   T   T
  0.9091888885531176  0.5352555558913324  0.0000000000000000   F   F   F
  0.9090070383890893  0.5353351852105513  0.2012966247335003   T   T   T
  0.1314111107753391  0.7574777781135538  0.1007191056026855   F   F   F
  0.1307303476851821  0.7588724838819699  0.2992966475498448   T   T   T
  0.2425222218864462  0.8685888892246608  0.0000000000000000   F   F   F
  0.2426622446530479  0.8685035608732946  0.2013040682116390   T   T   T
  0.4647444441086748  0.7574777781135538  0.1007191056026855   F   F   F
  0.4634757447094918  0.7580767862175630  0.2993809285736252   T   T   T
  0.5758555552197819  0.8685888892246610  0.0000000000000000   F   F   F
  0.5760103079125671  0.8683087311815065  0.2012794352387866   T   T   T
  0.7980777774420035  0.7574777781135539  0.1007191056026855   F   F   F
  0.7987832618322167  0.7580712870916629  0.2993825532432789   T   T   T
  0.9091888885531176  0.8685888892246608  0.0000000000000000   F   F   F
  0.9091556805194548  0.8685110279017006  0.2013041644513188   T   T   T

CONTCAR_Os-CH3O-ads-1
 H  C  O Os 
 1.0000000000000000
     7.1231289298130900    4.1125404050999999    0.0000000000000000
    -0.0000000000000030    8.2250808102000104    0.0000000000000000
     0.0000000000000000    0.0000000000000000   21.4948158965999987
   3   1   1  36
Selective dynamics
Direct
  0.6556793988361775  0.6048637466716641  0.4535085191679017   T   T   T
  0.4305976880211562  0.6159685677596554  0.4543482190480658   T   T   T
  0.6446241838235064  0.3908358425946203  0.4542606852254091   T   T   T
  0.5766447018866465  0.5370014413468504  0.4380144531582884   T   T   T
  0.5756733949609375  0.5359750573323974  0.3708720797692771   T   T   T
  0.1314111107753391  0.0908111114468824  0.1007191056026855   F   F   F
  0.1315307555144106  0.0908366688076814  0.2996549879501642   T   T   T
  0.2425222218864462  0.2019222225579966  0.0000000000000000   F   F   F
  0.2425828904548647  0.2019113349846243  0.2007515663131036   T   T   T
  0.4647444441086748  0.0908111114468824  0.1007191056026855   F   F   F
  0.4647693659455964  0.0908165872094628  0.2996587448921048   T   T   T
  0.5758555552197819  0.2019222225579966  0.0000000000000000   F   F   F
  0.5746115558362227  0.2027297694562810  0.2018235862961157   T   T   T
  0.7980777774420035  0.0908111114468824  0.1007191056026855   F   F   F
  0.8011885326660186  0.0847601537187240  0.2989379058407157   T   T   T
  0.9091888885531176  0.2019222225579966  0.0000000000000000   F   F   F
  0.9097507125221832  0.2027238443200683  0.2018121444014646   T   T   T
  0.1314111107753391  0.4241444447802181  0.1007191056026855   F   F   F
  0.1315243888158818  0.4240466400374880  0.2996577266642731   T   T   T
  0.2425222218864462  0.5352555558913323  0.0000000000000000   F   F   F
  0.2434197668627024  0.5339094855632311  0.2018128784138121   T   T   T
  0.4647444441086748  0.4241444447802181  0.1007191056026855   F   F   F
  0.4636496080690478  0.4230203190906813  0.3003817503751843   T   T   T
  0.5758555552197819  0.5352555558913323  0.0000000000000000   F   F   F
  0.5759136849806575  0.5352391835842161  0.2001268158691420   T   T   T
  0.7980777774420035  0.4241444447802181  0.1007191056026855   F   F   F
  0.8003467907245779  0.4230096430164785  0.3003804469580379   T   T   T
  0.9091888885531176  0.5352555558913324  0.0000000000000000   F   F   F
  0.9097443518476515  0.5339010334180067  0.2018150988064351   T   T   T
  0.1314111107753391  0.7574777781135538  0.1007191056026855   F   F   F
  0.1254459125627956  0.7604692506140032  0.2989215842977142   T   T   T
  0.2425222218864462  0.8685888892246608  0.0000000000000000   F   F   F
  0.2433936785424042  0.8690986383291115  0.2018043313461546   T   T   T
  0.4647444441086748  0.7574777781135538  0.1007191056026855   F   F   F
  0.4636899858857944  0.7598007932709413  0.3003635586021595   T   T   T
  0.5758555552197819  0.8685888892246610  0.0000000000000000   F   F   F
  0.5746046676750710  0.8691001403444331  0.2018022043926370   T   T   T
  0.7980777774420035  0.7574777781135539  0.1007191056026855   F   F   F
  0.8012299984743310  0.7604363788799576  0.2989245603512028   T   T   T
  0.9091888885531176  0.8685888892246608  0.0000000000000000   F   F   F
  0.9092539428702986  0.8685726125062864  0.2010097166936764   T   T   T

CONTCAR_Os-CH2OH-CH2O_H
 H  C  O Os 
 1.0000000000000000
     7.1231289298130900    4.1125404050999999    0.0000000000000000
    -0.0000000000000030    8.2250808102000104    0.0000000000000000
     0.0000000000000000    0.0000000000000000   21.4948158965999987
   3   1   1  36
Selective dynamics
Direct
  0.6295269489790952  0.4479624676292240  0.4166741940774248   T   T   T
  0.6195378095798483  0.8295414180865390  0.3645049240115116   T   T   T
  0.8089811917195942  0.5106737108332152  0.4261097383023049   T   T   T
  0.6920796631708965  0.5276697066325714  0.3965975050319208   T   T   T
  0.5470844363693643  0.7210302875253968  0.3946836516559506   T   T   T
  0.1314111107753391  0.0908111114468824  0.1007191056026855   F   F   F
  0.1289781952306262  0.0946013874758180  0.2994185316253807   T   T   T
  0.2425222218864462  0.2019222225579966  0.0000000000000000   F   F   F
  0.2418517215192796  0.2015505405997884  0.2015124810051137   T   T   T
  0.4647444441086748  0.0908111114468824  0.1007191056026855   F   F   F
  0.4652045355970477  0.0922039190187810  0.3002053110222735   T   T   T
  0.5758555552197819  0.2019222225579966  0.0000000000000000   F   F   F
  0.5763476723270469  0.2015971482347436  0.2014318508416876   T   T   T
  0.7980777774420035  0.0908111114468824  0.1007191056026855   F   F   F
  0.7991077828525588  0.0916833730385229  0.2988689204188411   T   T   T
  0.9091888885531176  0.2019222225579966  0.0000000000000000   F   F   F
  0.9101363125374323  0.2019682221840745  0.2006227275455144   T   T   T
  0.1314111107753391  0.4241444447802181  0.1007191056026855   F   F   F
  0.1316625741940192  0.4246323224139429  0.2992719673579780   T   T   T
  0.2425222218864462  0.5352555558913323  0.0000000000000000   F   F   F
  0.2425019885167832  0.5353141168097280  0.2014194205063401   T   T   T
  0.4647444441086748  0.4241444447802181  0.1007191056026855   F   F   F
  0.4600591478020213  0.4218591601411646  0.2984727131730744   T   T   T
  0.5758555552197819  0.5352555558913323  0.0000000000000000   F   F   F
  0.5774212947264143  0.5346043749132637  0.2012953841616965   T   T   T
  0.7980777774420035  0.4241444447802181  0.1007191056026855   F   F   F
  0.7956810889940982  0.4272371813653308  0.3035175038465138   T   T   T
  0.9091888885531176  0.5352555558913324  0.0000000000000000   F   F   F
  0.9089640647475445  0.5343730802436469  0.2012156449952228   T   T   T
  0.1314111107753391  0.7574777781135538  0.1007191056026855   F   F   F
  0.1303870181534227  0.7579836281339825  0.2987956062159001   T   T   T
  0.2425222218864462  0.8685888892246608  0.0000000000000000   F   F   F
  0.2424032073601853  0.8696682307611827  0.2013451524478304   T   T   T
  0.4647444441086748  0.7574777781135538  0.1007191056026855   F   F   F
  0.4632887403450066  0.7566139238286301  0.3004750653024472   T   T   T
  0.5758555552197819  0.8685888892246610  0.0000000000000000   F   F   F
  0.5751983077563565  0.8677838485608632  0.2014637850827187   T   T   T
  0.7980777774420035  0.7574777781135539  0.1007191056026855   F   F   F
  0.8026046021615485  0.7615966604478133  0.2995917977114435   T   T   T
  0.9091888885531176  0.8685888892246608  0.0000000000000000   F   F   F
  0.9090122564641409  0.8694516255512760  0.2013664010655359   T   T   T

CONTCAR_Os-CH2OH-ads-1
 H  C  O Os 
 1.0000000000000000
     7.1231289298130900    4.1125404050999999    0.0000000000000000
    -0.0000000000000030    8.2250808102000104    0.0000000000000000
     0.0000000000000000    0.0000000000000000   21.4948158965999987
   3   1   1  36
Selective dynamics
Direct
  0.5637119050662075  0.3020070665534689  0.4248498175436788   T   T   T
  0.4497873803879893  0.5532798291598978  0.4223642175184597   T   T   T
  0.8296656494921736  0.2940708172992405  0.4142317056956780   T   T   T
  0.5478830348279330  0.4230468743253710  0.3982410446091392   T   T   T
  0.7321445802001234  0.4189761804834169  0.4005088083143378   T   T   T
  0.1314111107753391  0.0908111114468824  0.1007191056026855   F   F   F
  0.1334823639046835  0.0888778571528499  0.2994392098761296   T   T   T
  0.2425222218864462  0.2019222225579966  0.0000000000000000   F   F   F
  0.2427124334204063  0.2029171756735385  0.2011057345865306   T   T   T
  0.4647444441086748  0.0908111114468824  0.1007191056026855   F   F   F
  0.4653190216429156  0.0888987495560702  0.2992684806885296   T   T   T
  0.5758555552197819  0.2019222225579966  0.0000000000000000   F   F   F
  0.5754718254030502  0.2027048827433597  0.2011799047590731   T   T   T
  0.7980777774420035  0.0908111114468824  0.1007191056026855   F   F   F
  0.8036038002892998  0.0820382123613586  0.2981809805980532   T   T   T
  0.9091888885531176  0.2019222225579966  0.0000000000000000   F   F   F
  0.9093075371514983  0.2022298189062449  0.2014168460850186   T   T   T
  0.1314111107753391  0.4241444447802181  0.1007191056026855   F   F   F
  0.1344152614826152  0.4220949929624480  0.2995343286061752   T   T   T
  0.2425222218864462  0.5352555558913323  0.0000000000000000   F   F   F
  0.2429217972921890  0.5338824025219643  0.2006865725297852   T   T   T
  0.4647444441086748  0.4241444447802181  0.1007191056026855   F   F   F
  0.4688902620758277  0.4220535372272070  0.3032894123966716   T   T   T
  0.5758555552197819  0.5352555558913323  0.0000000000000000   F   F   F
  0.5755421940334133  0.5346762475381961  0.2012364063500472   T   T   T
  0.7980777774420035  0.4241444447802181  0.1007191056026855   F   F   F
  0.7991343586697327  0.4235874725253683  0.3004254642064455   T   T   T
  0.9091888885531176  0.5352555558913324  0.0000000000000000   F   F   F
  0.9104156757916924  0.5337344807107604  0.2019514386446322   T   T   T
  0.1314111107753391  0.7574777781135538  0.1007191056026855   F   F   F
  0.1310904729144730  0.7577345999904371  0.2989475567602845   T   T   T
  0.2425222218864462  0.8685888892246608  0.0000000000000000   F   F   F
  0.2432731771264907  0.8676237472129443  0.2013354078036290   T   T   T
  0.4647444441086748  0.7574777781135538  0.1007191056026855   F   F   F
  0.4621062940039316  0.7646579926300717  0.2984277376994898   T   T   T
  0.5758555552197819  0.8685888892246610  0.0000000000000000   F   F   F
  0.5759005191670167  0.8682743668619117  0.2014909672916479   T   T   T
  0.7980777774420035  0.7574777781135539  0.1007191056026855   F   F   F
  0.7989641625788507  0.7583021256786852  0.2989182124396262   T   T   T
  0.9091888885531176  0.8685888892246608  0.0000000000000000   F   F   F
  0.9100934014276061  0.8675116670702109  0.2017142479016329   T   T   T

CONTCAR_Os-CH3OH-CH3O_H
 H  C  O Os 
 1.0000000000000000
     7.1231289298130900    4.1125404050999999    0.0000000000000000
    -0.0000000000000030    8.2250808102000104    0.0000000000000000
     0.0000000000000000    0.0000000000000000   21.4948158965999987
   4   1   1  36
Selective dynamics
Direct
  0.4686942021725295  0.5364148836741146  0.4828636607148776   T   T   T
  0.6646730574825435  0.4402210032211095  0.4291521511165354   T   T   T
  0.4724964270895199  0.6730433571482045  0.4176293224670727   T   T   T
  0.2533014077438786  0.6040873376094201  0.3681225744997796   T   T   T
  0.5109156240445424  0.5291847853457737  0.4338359409359741   T   T   T
  0.4170686085446940  0.4561349177731620  0.3980287427019305   T   T   T
  0.1314111107753391  0.0908111114468824  0.1007191056026855   F   F   F
  0.1312466203365739  0.0900698398473880  0.2995162643769637   T   T   T
  0.2425222218864462  0.2019222225579966  0.0000000000000000   F   F   F
  0.2426605331164549  0.2020593225292354  0.2013977395783016   T   T   T
  0.4647444441086748  0.0908111114468824  0.1007191056026855   F   F   F
  0.4647983024032337  0.0886184940756410  0.2990407804494281   T   T   T
  0.5758555552197819  0.2019222225579966  0.0000000000000000   F   F   F
  0.5759842383328486  0.2022800739816317  0.2015311693285516   T   T   T
  0.7980777774420035  0.0908111114468824  0.1007191056026855   F   F   F
  0.8016348325311617  0.0876538273618435  0.2990679144905086   T   T   T
  0.9091888885531176  0.2019222225579966  0.0000000000000000   F   F   F
  0.9093660633534307  0.2011308858052266  0.2011404882538446   T   T   T
  0.1314111107753391  0.4241444447802181  0.1007191056026855   F   F   F
  0.1284205224268480  0.4232704180628761  0.2991161099729323   T   T   T
  0.2425222218864462  0.5352555558913323  0.0000000000000000   F   F   F
  0.2433979976015787  0.5354087412713285  0.2017426258823384   T   T   T
  0.4647444441086748  0.4241444447802181  0.1007191056026855   F   F   F
  0.4672993598812563  0.4226687978962054  0.3015232188322222   T   T   T
  0.5758555552197819  0.5352555558913323  0.0000000000000000   F   F   F
  0.5757623444966333  0.5350136412684960  0.2015806943582765   T   T   T
  0.7980777774420035  0.4241444447802181  0.1007191056026855   F   F   F
  0.8013252857367590  0.4228485661147557  0.2989068393077281   T   T   T
  0.9091888885531176  0.5352555558913324  0.0000000000000000   F   F   F
  0.9098146788066710  0.5353963136822699  0.2016588524455157   T   T   T
  0.1314111107753391  0.7574777781135538  0.1007191056026855   F   F   F
  0.1299337489605256  0.7600379844586873  0.3013177488303327   T   T   T
  0.2425222218864462  0.8685888892246608  0.0000000000000000   F   F   F
  0.2432413661568804  0.8677637319608773  0.2011863292880043   T   T   T
  0.4647444441086748  0.7574777781135538  0.1007191056026855   F   F   F
  0.4658409328570357  0.7607747991136768  0.2990690638314316   T   T   T
  0.5758555552197819  0.8685888892246610  0.0000000000000000   F   F   F
  0.5756645876755144  0.8692081114200825  0.2017351894290433   T   T   T
  0.7980777774420035  0.7574777781135539  0.1007191056026855   F   F   F
  0.7978384284707780  0.7573401783154634  0.2991577878579895   T   T   T
  0.9091888885531176  0.8685888892246608  0.0000000000000000   F   F   F
  0.9090631381945673  0.8684443501544066  0.2005401837879886   T   T   T

CONTCAR_Pd-CH3OH_to_CH2OH
 H  C  O Pd 
 1.0000000000000000
     7.2198710168539399   -4.1683944750949999    0.0000000000000000
     0.0000000000000000    8.3367889501899999    0.0000000000000000
     0.0000000000000000    0.0000000000000000   18.8069596736999998
   4   1   1  36
Selective dynamics
Direct
  0.8172057767108064  0.4293817653576175  0.5160924132687699   T   T   T
  0.4779793601514031  0.4123357821140101  0.4785100985403458   T   T   T
  0.6116999148849910  0.2258494230313469  0.4834452335319139   T   T   T
  0.8180895780081985  0.4876939812223502  0.4246144231764296   T   T   T
  0.6906488743068194  0.3785175974423159  0.4844475922767493   T   T   T
  0.5952659051178528  0.4651039887946166  0.5056523908510093   T   T   T
  0.0000000000000000  0.0000000000000000  0.0000000000000000   F   F   F
  0.9990905654021984  0.9966172672033877  0.3596885752300547   T   T   T
  0.2214723013692381  0.1092547910478069  0.2394731487979082   T   T   T
  0.1111111111111143  0.2222222222222214  0.1206461117201556   F   F   F
  0.3333333333333357  0.0000000000000000  0.0000000000000000   F   F   F
  0.3301442879931044  0.9949448891477763  0.3600867296424459   T   T   T
  0.5564809991882351  0.1134254658128941  0.2419420524262876   T   T   T
  0.4444444444444429  0.2222222222222215  0.1206461117201556   F   F   F
  0.6666666666666643  0.0000000000000001  0.0000000000000000   F   F   F
  0.6651933700972077  0.9945903887150218  0.3597187285526857   T   T   T
  0.8882146754147691  0.1091989624320706  0.2394417590981165   T   T   T
  0.7777777777777786  0.2222222222222214  0.1206461117201556   F   F   F
  0.0000000000000000  0.3333333333333357  0.0000000000000000   F   F   F
  0.0012675258335040  0.3289490864812361  0.3593690113108122   T   T   T
  0.2221633494323812  0.4434570981549149  0.2391160042980448   T   T   T
  0.1111111111111143  0.5555555555555571  0.1206461117201556   F   F   F
  0.3333333333333357  0.3333333333333357  0.0000000000000000   F   F   F
  0.3301824413126143  0.3292435859389216  0.3591393731293264   T   T   T
  0.5556553097894076  0.4426361536412217  0.2402725412343536   T   T   T
  0.4444444444444429  0.5555555555555570  0.1206461117201556   F   F   F
  0.6666666666666643  0.3333333333333357  0.0000000000000000   F   F   F
  0.6658903123678495  0.3276347270390146  0.3649895089420637   T   T   T
  0.8890923923682162  0.4433707641924104  0.2403044110531605   T   T   T
  0.7777777777777786  0.5555555555555571  0.1206461117201556   F   F   F
  0.0000000000000000  0.6666666666666642  0.0000000000000000   F   F   F
  0.0003473684995975  0.6635460295543136  0.3618779387483752   T   T   T
  0.2211862589282813  0.7765499737576051  0.2399026087436272   T   T   T
  0.1111111111111143  0.8888888888888856  0.1206461117201556   F   F   F
  0.3333333333333357  0.6666666666666643  0.0000000000000000   F   F   F
  0.3318624917947120  0.6627985014792308  0.3598611694315100   T   T   T
  0.5544712475449806  0.7769996100107409  0.2390038911256695   T   T   T
  0.4444444444444429  0.8888888888888855  0.1206461117201556   F   F   F
  0.6666666666666643  0.6666666666666643  0.0000000000000000   F   F   F
  0.6641919947148308  0.6655125864854938  0.3586406046530796   T   T   T
  0.8884300551359272  0.7761569934418687  0.2397604455817292   T   T   T
  0.7777777777777786  0.8888888888888856  0.1206461117201556   F   F   F

CONTCAR_Pd-CH2O-ads-3
 H  C  O Pd 
 1.0000000000000000
     7.2198710168539399   -4.1683944750949999    0.0000000000000000
     0.0000000000000000    8.3367889501899999    0.0000000000000000
     0.0000000000000000    0.0000000000000000   18.8069596736999998
   2   1   1  36
Selective dynamics
Direct
  0.6024465190755317  0.7482772344765627  0.4873506709989149   T   T   T
  0.6030568873973551  0.5242213077944905  0.4877435671883528   T   T   T
  0.5498138412160748  0.6094769892866495  0.4639732296862341   T   T   T
  0.3669609073056754  0.5176252614539458  0.4500607861501670   T   T   T
  0.0000000000000000  0.0000000000000000  0.0000000000000000   F   F   F
  0.9904057575621283  0.9944116395907592  0.3602799475927057   T   T   T
  0.2215423998702933  0.1127813426801792  0.2416767449367505   T   T   T
  0.1111111111111143  0.2222222222222214  0.1206461117201556   F   F   F
  0.3333333333333357  0.0000000000000000  0.0000000000000000   F   F   F
  0.3257953065151405  0.9965127744652033  0.3606183503318596   T   T   T
  0.5527073436136394  0.1097762352167633  0.2392332602771743   T   T   T
  0.4444444444444429  0.2222222222222214  0.1206461117201556   F   F   F
  0.6666666666666643  0.0000000000000000  0.0000000000000000   F   F   F
  0.6583617655421734  0.9966812486403798  0.3585491791198123   T   T   T
  0.8861485598036084  0.1092043600692203  0.2389486450171499   T   T   T
  0.7777777777777786  0.2222222222222214  0.1206461117201556   F   F   F
  0.0000000000000000  0.3333333333333357  0.0000000000000000   F   F   F
  0.9879478987843728  0.3275184537387279  0.3576365085224685   T   T   T
  0.2197810689432510  0.4432574170832099  0.2393118417661688   T   T   T
  0.1111111111111143  0.5555555555555571  0.1206461117201556   F   F   F
  0.3333333333333357  0.3333333333333357  0.0000000000000000   F   F   F
  0.3204891589066007  0.3240943390403557  0.3618032633232168   T   T   T
  0.5532044752371706  0.4439415362532247  0.2398881127164799   T   T   T
  0.4444444444444429  0.5555555555555570  0.1206461117201556   F   F   F
  0.6666666666666643  0.3333333333333357  0.0000000000000000   F   F   F
  0.6584017932342100  0.3289605696483481  0.3585624931577467   T   T   T
  0.8861434909145364  0.4437803515755450  0.2389624939223940   T   T   T
  0.7777777777777786  0.5555555555555571  0.1206461117201556   F   F   F
  0.0000000000000000  0.6666666666666643  0.0000000000000000   F   F   F
  0.9902885686038161  0.6632321868402585  0.3602755105041464   T   T   T
  0.2215078694514213  0.7757316482009274  0.2416448962768586   T   T   T
  0.1111111111111143  0.8888888888888857  0.1206461117201556   F   F   F
  0.3333333333333357  0.6666666666666643  0.0000000000000000   F   F   F
  0.3202349057925247  0.6637664358327128  0.3616748916471422   T   T   T
  0.5532617321574489  0.7761176357983206  0.2398644850583586   T   T   T
  0.4444444444444429  0.8888888888888856  0.1206461117201556   F   F   F
  0.6666666666666643  0.6666666666666643  0.0000000000000000   F   F   F
  0.6646638356098560  0.6660187466231198  0.3629512757548513   T   T   T
  0.8863944289387455  0.7765890215167623  0.2398709831870227   T   T   T
  0.7777777777777786  0.8888888888888857  0.1206461117201556   F   F   F

CONTCAR_Pd-CH3O-ads-1
 H  C  O Pd 
 1.0000000000000000
     7.2198710168539399   -4.1683944750949999    0.0000000000000000
     0.0000000000000000    8.3367889501899999    0.0000000000000000
     0.0000000000000000    0.0000000000000000   18.8069596736999998
   3   1   1  36
Selective dynamics
Direct
  0.9728743012810146  0.1446460843082799  0.5260128979396853   T   T   T
  0.1960316280583450  0.1597280238816815  0.5247904526798314   T   T   T
  0.1809074027852398  0.3677741628319445  0.5250419041515493   T   T   T
  0.1159383056322705  0.2237631375669159  0.5060979198019822   T   T   T
  0.1132661482248547  0.2228957872846247  0.4299389327831090   T   T   T
  0.0000000000000000  0.0000000000000000  0.0000000000000000   F   F   F
  0.9950462387972586  0.9883118111852446  0.3598138161399019   T   T   T
  0.2224905247799980  0.1114225657701466  0.2389647901257065   T   T   T
  0.1111111111111143  0.2222222222222214  0.1206461117201556   F   F   F
  0.3333333333333357  0.0000000000000000  0.0000000000000000   F   F   F
  0.3352505660100106  0.9995593185269829  0.3584363382780101   T   T   T
  0.5563833819265364  0.1119435583281964  0.2391664452412560   T   T   T
  0.4444444444444429  0.2222222222222214  0.1206461117201556   F   F   F
  0.6666666666666643  0.0000000000000000  0.0000000000000000   F   F   F
  0.6657086911823773  0.9992057400658646  0.3584825008284493   T   T   T
  0.8896461545223475  0.1113685061321876  0.2390714183136381   T   T   T
  0.7777777777777786  0.2222222222222214  0.1206461117201556   F   F   F
  0.0000000000000000  0.3333333333333357  0.0000000000000000   F   F   F
  0.9949708035114896  0.3394255801881102  0.3598742805810802   T   T   T
  0.2225134971002205  0.4442350385748634  0.2390094848831450   T   T   T
  0.1111111111111143  0.5555555555555571  0.1206461117201556   F   F   F
  0.3333333333333357  0.3333333333333357  0.0000000000000000   F   F   F
  0.3462983753364577  0.3396638990619738  0.3595783314755965   T   T   T
  0.5547481411994181  0.4439797143489543  0.2413798854759846   T   T   T
  0.4444444444444429  0.5555555555555570  0.1206461117201556   F   F   F
  0.6666666666666643  0.3333333333333357  0.0000000000000000   F   F   F
  0.6678801243964844  0.3337856270146312  0.3608956751846317   T   T   T
  0.8901513257126756  0.4439000305363353  0.2413364608291914   T   T   T
  0.7777777777777786  0.5555555555555571  0.1206461117201556   F   F   F
  0.0000000000000000  0.6666666666666643  0.0000000000000000   F   F   F
  0.0011659981011822  0.6669179128900349  0.3609028907501142   T   T   T
  0.2221332886064794  0.7776837031886873  0.2391897738037039   T   T   T
  0.1111111111111143  0.8888888888888857  0.1206461117201556   F   F   F
  0.3333333333333357  0.6666666666666643  0.0000000000000000   F   F   F
  0.3352116708285532  0.6686643204137166  0.3584424473180242   T   T   T
  0.5563631591276942  0.7775419381287356  0.2391745261662944   T   T   T
  0.4444444444444429  0.8888888888888856  0.1206461117201556   F   F   F
  0.6666666666666643  0.6666666666666643  0.0000000000000000   F   F   F
  0.6680623887772797  0.6670201130024900  0.3608893437136052   T   T   T
  0.8901580623330193  0.7793463881677462  0.2413256101662085   T   T   T
  0.7777777777777786  0.8888888888888857  0.1206461117201556   F   F   F

CONTCAR_Pd-111-H-ads-3
 H Pd 
 1.0000000000000000
     7.2198710168539399   -4.1683944750949999    0.0000000000000000
     0.0000000000000000    8.3367889501899999    0.0000000000000000
     0.0000000000000000    0.0000000000000000   18.8069596736999998
   1  36
Selective dynamics
Direct
  0.4446997841363644  0.5546556666282167  0.4032926890568275   T   T   T
  0.0000000000000000  0.0000000000000000  0.0000000000000000   F   F   F
  0.0001505613225830  0.9991413926672325  0.3598682222682212   T   T   T
  0.2222312878322708  0.1107980843778621  0.2397700384065244   T   T   T
  0.1111111111111143  0.2222222222222214  0.1206461117201556   F   F   F
  0.3333333333333357  0.0000000000000000  0.0000000000000000   F   F   F
  0.3332391942809699  0.9992093370358103  0.3599104341242940   T   T   T
  0.5553899991004809  0.1106184318799405  0.2396457479756554   T   T   T
  0.4444444444444429  0.2222222222222214  0.1206461117201556   F   F   F
  0.6666666666666643  0.0000000000000000  0.0000000000000000   F   F   F
  0.6674857171563030  0.0007516689118016  0.3599367009365514   T   T   T
  0.8888276777261751  0.1106447399804936  0.2396125674552364   T   T   T
  0.7777777777777786  0.2222222222222214  0.1206461117201556   F   F   F
  0.0000000000000000  0.3333333333333357  0.0000000000000000   F   F   F
  0.9983957611558977  0.3316344988211207  0.3599361683288436   T   T   T
  0.2222601710675250  0.4441175443876816  0.2402015854439956   T   T   T
  0.1111111111111143  0.5555555555555571  0.1206461117201556   F   F   F
  0.3333333333333357  0.3333333333333357  0.0000000000000000   F   F   F
  0.3316541878781917  0.3292869853005522  0.3614349223743936   T   T   T
  0.5554010393862422  0.4441441727517373  0.2401359926726346   T   T   T
  0.4444444444444429  0.5555555555555570  0.1206461117201556   F   F   F
  0.6666666666666643  0.3333333333333357  0.0000000000000000   F   F   F
  0.6672766674905983  0.3316830691140691  0.3598934901426080   T   T   T
  0.8888643024898574  0.4441174797704983  0.2396558109237957   T   T   T
  0.7777777777777786  0.5555555555555571  0.1206461117201556   F   F   F
  0.0000000000000000  0.6666666666666643  0.0000000000000000   F   F   F
  0.9999608080328669  0.6657265660076451  0.3598894190125122   T   T   T
  0.2222609655925884  0.7773522171677263  0.2398003374653903   T   T   T
  0.1111111111111143  0.8888888888888857  0.1206461117201556   F   F   F
  0.3333333333333357  0.6666666666666643  0.0000000000000000   F   F   F
  0.3315997907852359  0.6676266768935621  0.3614542894306748   T   T   T
  0.5554829569514751  0.7773173427603212  0.2401871288464174   T   T   T
  0.4444444444444429  0.8888888888888856  0.1206461117201556   F   F   F
  0.6666666666666643  0.6666666666666643  0.0000000000000000   F   F   F
  0.6700934805102062  0.6675827545366998  0.3613613297813479   T   T   T
  0.8888299702973446  0.7773412354076773  0.2397701539598916   T   T   T
  0.7777777777777786  0.8888888888888857  0.1206461117201556   F   F   F

CONTCAR_Pd-CH3OH_to_CH3O
 H  C  O Pd 
 1.0000000000000000
     7.2198710168539399   -4.1683944750949999    0.0000000000000000
     0.0000000000000000    8.3367889501899999    0.0000000000000000
     0.0000000000000000    0.0000000000000000   18.8069596736999998
   4   1   1  36
Selective dynamics
Direct
  0.2319713062670018  0.3766679880336326  0.5631417886821269   T   T   T
  0.4520460163877442  0.5182080960158685  0.5202379196746376   T   T   T
  0.2493813069882196  0.5201501235412489  0.4890617995710367   T   T   T
  0.0864634896739594  0.2155041952906832  0.4174985567312843   T   T   T
  0.3015696220420863  0.4318143594265303  0.5115912537459690   T   T   T
  0.2616671463385787  0.2784812437049802  0.4672048288881565   T   T   T
  0.0000000000000000  0.0000000000000000  0.0000000000000000   F   F   F
  0.0030218875761346  0.0017889341907774  0.3610383684298651   T   T   T
  0.2235360768529230  0.1110286444324990  0.2400265908386263   T   T   T
  0.1111111111111143  0.2222222222222214  0.1206461117201556   F   F   F
  0.3333333333333357  0.0000000000000000  0.0000000000000000   F   F   F
  0.3380290971727773  0.9998427202566147  0.3590318285522959   T   T   T
  0.5577170099205335  0.1117817220597544  0.2394494999686711   T   T   T
  0.4444444444444429  0.2222222222222215  0.1206461117201556   F   F   F
  0.6666666666666643  0.0000000000000001  0.0000000000000000   F   F   F
  0.6693629725850931  0.0003060512662253  0.3596361129332759   T   T   T
  0.8907556062294301  0.1114175873170266  0.2398039555761448   T   T   T
  0.7777777777777786  0.2222222222222214  0.1206461117201556   F   F   F
  0.0000000000000000  0.3333333333333357  0.0000000000000000   F   F   F
  0.0032411610270049  0.3324977454494187  0.3610615656068007   T   T   T
  0.2240386037836617  0.4445137966501774  0.2402799138339552   T   T   T
  0.1111111111111143  0.5555555555555571  0.1206461117201556   F   F   F
  0.3333333333333357  0.3333333333333357  0.0000000000000000   F   F   F
  0.3475128389577239  0.3389744496792970  0.3628166636346614   T   T   T
  0.5547674207153472  0.4435174422677612  0.2419750565522443   T   T   T
  0.4444444444444429  0.5555555555555570  0.1206461117201556   F   F   F
  0.6666666666666643  0.3333333333333357  0.0000000000000000   F   F   F
  0.6751409071701756  0.3354410706589222  0.3601336627815639   T   T   T
  0.8907458637450506  0.4448606548721532  0.2394144933291967   T   T   T
  0.7777777777777786  0.5555555555555571  0.1206461117201556   F   F   F
  0.0000000000000000  0.6666666666666642  0.0000000000000000   F   F   F
  0.0054171449654108  0.6681679710968144  0.3596774068469856   T   T   T
  0.2239063877956553  0.7780387461306240  0.2391756494950930   T   T   T
  0.1111111111111143  0.8888888888888856  0.1206461117201556   F   F   F
  0.3333333333333357  0.6666666666666643  0.0000000000000000   F   F   F
  0.3380889209318372  0.6689145549981346  0.3594646088929701   T   T   T
  0.5575131827511229  0.7782280000264766  0.2395531763879887   T   T   T
  0.4444444444444429  0.8888888888888855  0.1206461117201556   F   F   F
  0.6666666666666643  0.6666666666666643  0.0000000000000000   F   F   F
  0.6750483810498636  0.6709794592090843  0.3600528847926110   T   T   T
  0.8906181824766202  0.7780739110703838  0.2393875001184342   T   T   T
  0.7777777777777786  0.8888888888888856  0.1206461117201556   F   F   F

CONTCAR_Pd-CH3O_to_CH2O
 H  C  O Pd 
 1.0000000000000000
     7.2198710168539399   -4.1683944750949999    0.0000000000000000
     0.0000000000000000    8.3367889501899999    0.0000000000000000
     0.0000000000000000    0.0000000000000000   18.8069596736999998
   3   1   1  36
Selective dynamics
Direct
  0.5843488221207698  0.2442487387207252  0.4834011262722970   T   T   T
  0.6984595840927161  0.4893092037931214  0.4268774341290502   T   T   T
  0.6570137862889576  0.4767609839683428  0.5181612264169412   T   T   T
  0.5722570061682620  0.3705594409587561  0.4779864620062522   T   T   T
  0.4041138769866265  0.3474093421533697  0.4681624282448864   T   T   T
  0.0000000000000000  0.0000000000000000  0.0000000000000000   F   F   F
  0.9991579488231287  0.9934052208447128  0.3590708573463446   T   T   T
  0.2233976573332833  0.1097058943348183  0.2404902398696798   T   T   T
  0.1111111111111143  0.2222222222222214  0.1206461117201556   F   F   F
  0.3333333333333357  0.0000000000000000  0.0000000000000000   F   F   F
  0.3299603198041758  0.9885111268193680  0.3584609521703964   T   T   T
  0.5575930167482950  0.1108229894743083  0.2406630146210710   T   T   T
  0.4444444444444429  0.2222222222222214  0.1206461117201556   F   F   F
  0.6666666666666643  0.0000000000000000  0.0000000000000000   F   F   F
  0.6665176324420699  0.9932946674229381  0.3592456176492931   T   T   T
  0.8894150387012105  0.1084891698722677  0.2393096311194909   T   T   T
  0.7777777777777786  0.2222222222222214  0.1206461117201556   F   F   F
  0.0000000000000000  0.3333333333333357  0.0000000000000000   F   F   F
  0.9986784911044827  0.3272659477931281  0.3595388249886654   T   T   T
  0.2236574426684272  0.4400977791538443  0.2410370849988417   T   T   T
  0.1111111111111143  0.5555555555555571  0.1206461117201556   F   F   F
  0.3333333333333357  0.3333333333333357  0.0000000000000000   F   F   F
  0.3304158489379003  0.3256058809316822  0.3634053168462059   T   T   T
  0.5558103444932810  0.4421901097798657  0.2391215890079123   T   T   T
  0.4444444444444429  0.5555555555555570  0.1206461117201556   F   F   F
  0.6666666666666643  0.3333333333333357  0.0000000000000000   F   F   F
  0.6643881298550303  0.3257396411780579  0.3614755305129542   T   T   T
  0.8893197659164264  0.4415855628799515  0.2395925417267241   T   T   T
  0.7777777777777786  0.5555555555555571  0.1206461117201556   F   F   F
  0.0000000000000000  0.6666666666666643  0.0000000000000000   F   F   F
  0.0009806321417352  0.6610436448748906  0.3595901075541091   T   T   T
  0.2227866946178382  0.7746338798328444  0.2386665390014376   T   T   T
  0.1111111111111143  0.8888888888888857  0.1206461117201556   F   F   F
  0.3333333333333357  0.6666666666666643  0.0000000000000000   F   F   F
  0.3323585125441891  0.6612468528328095  0.3592635042117608   T   T   T
  0.5561864114395574  0.7754561920669416  0.2393339539239324   T   T   T
  0.4444444444444429  0.8888888888888856  0.1206461117201556   F   F   F
  0.6666666666666643  0.6666666666666643  0.0000000000000000   F   F   F
  0.6679474976812446  0.6642467787063255  0.3585807361482027   T   T   T
  0.8902723933702714  0.7755371782600925  0.2388994695659611   T   T   T
  0.7777777777777786  0.8888888888888857  0.1206461117201556   F   F   F

CONTCAR_Pd-CH2OH-ads
 H  C  O Pd 
 1.0000000000000000
     7.2198710168539399   -4.1683944750949999    0.0000000000000000
     0.0000000000000000    8.3367889501899999    0.0000000000000000
     0.0000000000000000    0.0000000000000000   18.8069596736999998
   3   1   1  36
Selective dynamics
Direct
  0.7889175210077233  0.4422105782757769  0.4913418877156673   T   T   T
  0.6065987339416460  0.1961095923895401  0.4946970424815285   T   T   T
  0.5553597221601825  0.5084691440108799  0.4858648946128291   T   T   T
  0.6469290515282833  0.3363217323774477  0.4765160618295797   T   T   T
  0.5121922828931604  0.3778471534459013  0.4974391983845429   T   T   T
  0.0000000000000000  0.0000000000000000  0.0000000000000000   F   F   F
  0.9999274069918711  0.9998509449302823  0.3592943278534347   T   T   T
  0.2225790309600826  0.1116340704535786  0.2395603055917252   T   T   T
  0.1111111111111143  0.2222222222222214  0.1206461117201556   F   F   F
  0.3333333333333357  0.0000000000000000  0.0000000000000000   F   F   F
  0.3329261947693753  0.9984893114159888  0.3592792614497893   T   T   T
  0.5564952182845351  0.1126233858899649  0.2409660334495049   T   T   T
  0.4444444444444429  0.2222222222222214  0.1206461117201556   F   F   F
  0.6666666666666643  0.0000000000000000  0.0000000000000000   F   F   F
  0.6667639335326384  0.9996480969153196  0.3597614672099294   T   T   T
  0.8888038775609514  0.1111987114267582  0.2394889218943373   T   T   T
  0.7777777777777786  0.2222222222222214  0.1206461117201556   F   F   F
  0.0000000000000000  0.3333333333333357  0.0000000000000000   F   F   F
  0.9999242090005726  0.3332902049971897  0.3596694405909145   T   T   T
  0.2226165605524527  0.4442990345229464  0.2397058152261859   T   T   T
  0.1111111111111143  0.5555555555555571  0.1206461117201556   F   F   F
  0.3333333333333357  0.3333333333333357  0.0000000000000000   F   F   F
  0.3337602648958385  0.3331645341243404  0.3603776515293600   T   T   T
  0.5564073791051523  0.4435737267320143  0.2407155690170331   T   T   T
  0.4444444444444429  0.5555555555555570  0.1206461117201556   F   F   F
  0.6666666666666643  0.3333333333333357  0.0000000000000000   F   F   F
  0.6657502660302340  0.3322298670231983  0.3678026306219678   T   T   T
  0.8872279165419807  0.4433274816823334  0.2409476507078852   T   T   T
  0.7777777777777786  0.5555555555555571  0.1206461117201556   F   F   F
  0.0000000000000000  0.6666666666666643  0.0000000000000000   F   F   F
  0.9999431684412888  0.6664124894767294  0.3595885403444637   T   T   T
  0.2221767493591066  0.7775290531674649  0.2393771613790233   T   T   T
  0.1111111111111143  0.8888888888888857  0.1206461117201556   F   F   F
  0.3333333333333357  0.6666666666666643  0.0000000000000000   F   F   F
  0.3337603049397012  0.6664645119049040  0.3599788725395608   T   T   T
  0.5550693297426912  0.7779333442019161  0.2392921881899300   T   T   T
  0.4444444444444429  0.8888888888888856  0.1206461117201556   F   F   F
  0.6666666666666643  0.6666666666666643  0.0000000000000000   F   F   F
  0.6674607635870126  0.6686070068868717  0.3589004085023860   T   T   T
  0.8893723821564472  0.7780276727645579  0.2392576172438391   T   T   T
  0.7777777777777786  0.8888888888888857  0.1206461117201556   F   F   F

CONTCAR_Pd-111-slab
Pd 
 1.0000000000000000
     5.8949999999999987   -5.8949999999999978    0.0000000000000020
     0.0000000000000000    5.8949999999999996   -5.8949999999999987
    10.8582032302755067   10.8582032302755085   10.8582032302755103
  36
Selective dynamics
Direct
  0.0000000000000000  0.0000000000000000  0.0000000000000000   F   F   F
  0.0000000000000000  0.0000000000000001  0.3598086163097610   T   T   T
  0.2222222222222214  0.1111111111111144  0.2397581199147533   T   T   T
  0.1111111111111143  0.2222222222222215  0.1206461117201556   F   F   F
  0.3333333333333357  0.0000000000000000  0.0000000000000000   F   F   F
  0.3333333333333356  0.9999999999999999  0.3598086163097611   T   T   T
  0.5555555555555571  0.1111111111111144  0.2397581199147533   T   T   T
  0.4444444444444429  0.2222222222222215  0.1206461117201556   F   F   F
  0.6666666666666643  0.0000000000000000  0.0000000000000000   F   F   F
  0.6666666666666643  0.0000000000000000  0.3598086163097610   T   T   T
  0.8888888888888858  0.1111111111111143  0.2397581199147533   T   T   T
  0.7777777777777786  0.2222222222222215  0.1206461117201556   F   F   F
  0.0000000000000000  0.3333333333333357  0.0000000000000000   F   F   F
  0.0000000000000000  0.3333333333333359  0.3598086163097610   T   T   T
  0.2222222222222213  0.4444444444444429  0.2397581199147533   T   T   T
  0.1111111111111143  0.5555555555555571  0.1206461117201556   F   F   F
  0.3333333333333357  0.3333333333333357  0.0000000000000000   F   F   F
  0.3333333333333357  0.3333333333333359  0.3598086163097610   T   T   T
  0.5555555555555571  0.4444444444444429  0.2397581199147533   T   T   T
  0.4444444444444429  0.5555555555555572  0.1206461117201556   F   F   F
  0.6666666666666643  0.3333333333333357  0.0000000000000000   F   F   F
  0.6666666666666643  0.3333333333333359  0.3598086163097610   T   T   T
  0.8888888888888856  0.4444444444444429  0.2397581199147533   T   T   T
  0.7777777777777786  0.5555555555555571  0.1206461117201556   F   F   F
  0.0000000000000000  0.6666666666666643  0.0000000000000000   F   F   F
  0.0000000000000000  0.6666666666666643  0.3598086163097610   T   T   T
  0.2222222222222213  0.7777777777777786  0.2397581199147533   T   T   T
  0.1111111111111143  0.8888888888888856  0.1206461117201556   F   F   F
  0.3333333333333357  0.6666666666666643  0.0000000000000000   F   F   F
  0.3333333333333357  0.6666666666666643  0.3598086163097610   T   T   T
  0.5555555555555571  0.7777777777777786  0.2397581199147533   T   T   T
  0.4444444444444429  0.8888888888888856  0.1206461117201556   F   F   F
  0.6666666666666643  0.6666666666666643  0.0000000000000000   F   F   F
  0.6666666666666643  0.6666666666666643  0.3598086163097610   T   T   T
  0.8888888888888856  0.7777777777777786  0.2397581199147533   T   T   T
  0.7777777777777786  0.8888888888888856  0.1206461117201556   F   F   F

CONTCAR_Pd-CH2OH_to_CH2O
 H  C  O Pd 
 1.0000000000000000
     7.2198710168539399   -4.1683944750949999    0.0000000000000000
     0.0000000000000000    8.3367889501899999    0.0000000000000000
     0.0000000000000000    0.0000000000000000   18.8069596736999998
   3   1   1  36
Selective dynamics
Direct
  0.5345403644098783  0.1898698223772299  0.4910078319076018   T   T   T
  0.5133741565878776  0.5473184578058186  0.4253139707205502   T   T   T
  0.7143393484912013  0.4424062672691779  0.4894275892476794   T   T   T
  0.5766475129232929  0.3307084689710655  0.4719301572876766   T   T   T
  0.4412456977709759  0.3718601684997266  0.4718420557698035   T   T   T
  0.0000000000000000  0.0000000000000000  0.0000000000000000   F   F   F
  0.9954965331411342  0.9965954674170179  0.3593131504245764   T   T   T
  0.2205979653595702  0.1105823419467798  0.2400146969923094   T   T   T
  0.1111111111111143  0.2222222222222214  0.1206461117201556   F   F   F
  0.3333333333333357  0.0000000000000000  0.0000000000000000   F   F   F
  0.3267576831322046  0.9920807972254622  0.3585166991246307   T   T   T
  0.5537780694248235  0.1106862733299090  0.2402678793975205   T   T   T
  0.4444444444444429  0.2222222222222215  0.1206461117201556   F   F   F
  0.6666666666666643  0.0000000000000001  0.0000000000000000   F   F   F
  0.6622599405308944  0.9980124450293604  0.3598646911026772   T   T   T
  0.8862002039116211  0.1094658580464727  0.2395508568828151   T   T   T
  0.7777777777777786  0.2222222222222214  0.1206461117201556   F   F   F
  0.0000000000000000  0.3333333333333357  0.0000000000000000   F   F   F
  0.9935630202169871  0.3300907452243506  0.3598689008161784   T   T   T
  0.2208735119841427  0.4414362921991570  0.2409778904904254   T   T   T
  0.1111111111111143  0.5555555555555571  0.1206461117201556   F   F   F
  0.3333333333333357  0.3333333333333357  0.0000000000000000   F   F   F
  0.3285271098628852  0.3283002542792509  0.3626417678641995   T   T   T
  0.5547302810798046  0.4435014028260638  0.2401620557778573   T   T   T
  0.4444444444444429  0.5555555555555570  0.1206461117201556   F   F   F
  0.6666666666666643  0.3333333333333357  0.0000000000000000   F   F   F
  0.6591577682556935  0.3276434679312376  0.3660155720214078   T   T   T
  0.8849363470590732  0.4417474485831520  0.2406314201259069   T   T   T
  0.7777777777777786  0.5555555555555571  0.1206461117201556   F   F   F
  0.0000000000000000  0.6666666666666642  0.0000000000000000   F   F   F
  0.9947749563398013  0.6629607720780544  0.3595013981527489   T   T   T
  0.2197172241318452  0.7750111026655065  0.2390860050471187   T   T   T
  0.1111111111111143  0.8888888888888856  0.1206461117201556   F   F   F
  0.3333333333333357  0.6666666666666643  0.0000000000000000   F   F   F
  0.3286840680243248  0.6637991400375423  0.3606499607411099   T   T   T
  0.5525071711812000  0.7765834391018266  0.2395216936124561   T   T   T
  0.4444444444444429  0.8888888888888855  0.1206461117201556   F   F   F
  0.6666666666666643  0.6666666666666643  0.0000000000000000   F   F   F
  0.6630172853111949  0.6686186616353467  0.3603488263792222   T   T   T
  0.8871445548977980  0.7765753737287135  0.2394665271365218   T   T   T
  0.7777777777777786  0.8888888888888856  0.1206461117201556   F   F   F

CONTCAR_Pd-CH3OH-ads
 H  C  O Pd 
 1.0000000000000000
     7.2198710168539399   -4.1683944750949999    0.0000000000000000
     0.0000000000000000    8.3367889501899999    0.0000000000000000
     0.0000000000000000    0.0000000000000000   18.8069596736999998
   4   1   1  36
Selective dynamics
Direct
  0.3854794619688218  0.4560754640427105  0.5028810841224305   T   T   T
  0.5718526006393602  0.4098255219221646  0.5148017494661854   T   T   T
  0.5315796233407521  0.5416110094549563  0.5809375241699956   T   T   T
  0.6153656022780319  0.7678771958439119  0.4888332427881934   T   T   T
  0.5272528670281621  0.5116375830177974  0.5237118450606002   T   T   T
  0.6573863346156950  0.6774588457678393  0.4859437478218151   T   T   T
  0.0000000000000000  0.0000000000000000  0.0000000000000000   F   F   F
  0.0009690818206548  0.9991683943869132  0.3594979607326182   T   T   T
  0.2219203114217807  0.1098245974806117  0.2392651684899505   T   T   T
  0.1111111111111143  0.2222222222222214  0.1206461117201556   F   F   F
  0.3333333333333357  0.0000000000000000  0.0000000000000000   F   F   F
  0.3334406983266940  0.9979079909786027  0.3599150021624001   T   T   T
  0.5551143738634706  0.1101064247045764  0.2392818874915723   T   T   T
  0.4444444444444429  0.2222222222222214  0.1206461117201556   F   F   F
  0.6666666666666643  0.0000000000000000  0.0000000000000000   F   F   F
  0.6663958923824344  0.9989017196309444  0.3594783536282014   T   T   T
  0.8889198096694092  0.1103990055836257  0.2395863968230680   T   T   T
  0.7777777777777786  0.2222222222222214  0.1206461117201556   F   F   F
  0.0000000000000000  0.3333333333333357  0.0000000000000000   F   F   F
  0.9998780818696013  0.3311956284849548  0.3598921154087380   T   T   T
  0.2217631054483681  0.4433285889349515  0.2394339814239841   T   T   T
  0.1111111111111143  0.5555555555555571  0.1206461117201556   F   F   F
  0.3333333333333357  0.3333333333333357  0.0000000000000000   F   F   F
  0.3316859715984689  0.3299645959754576  0.3589298205662825   T   T   T
  0.5561891191809526  0.4448401524207546  0.2402264844708171   T   T   T
  0.4444444444444429  0.5555555555555570  0.1206461117201556   F   F   F
  0.6666666666666643  0.3333333333333357  0.0000000000000000   F   F   F
  0.6665711437714605  0.3298230932317097  0.3593370806097800   T   T   T
  0.8889471891690056  0.4434344445602830  0.2395538279840104   T   T   T
  0.7777777777777786  0.5555555555555571  0.1206461117201556   F   F   F
  0.0000000000000000  0.6666666666666643  0.0000000000000000   F   F   F
  0.0012536393114295  0.6646511384144830  0.3595812929117783   T   T   T
  0.2218879887364390  0.7768875894624543  0.2392947889161585   T   T   T
  0.1111111111111143  0.8888888888888857  0.1206461117201556   F   F   F
  0.3333333333333357  0.6666666666666643  0.0000000000000000   F   F   F
  0.3322510824457328  0.6648973033333400  0.3592747506822043   T   T   T
  0.5559883324709257  0.7763860627338662  0.2402271431374050   T   T   T
  0.4444444444444429  0.8888888888888856  0.1206461117201556   F   F   F
  0.6666666666666643  0.6666666666666643  0.0000000000000000   F   F   F
  0.6672863928313240  0.6639261829658389  0.3630547963239123   T   T   T
  0.8871646729501045  0.7760065936110984  0.2404127657141517   T   T   T
  0.7777777777777786  0.8888888888888857  0.1206461117201556   F   F   F

CONTCAR_Pt-CH2OH-ads-6
 H  C  O Pt 
 1.0000000000000000
     7.2749845360693399   -4.2002142802500000    0.0000000000000000
     0.0000000000000000    8.4004285605000000    0.0000000000000000
     0.0000000000000000    0.0000000000000000   18.8589211980000009
   3   1   1  36
Selective dynamics
Direct
  0.2247320483200951  0.6831170367099307  0.4970476227304647   T   T   T
  0.4685404912617260  0.7505676156957132  0.5006280054769333   T   T   T
  0.1652790672121983  0.3866998980009290  0.4949862997129083   T   T   T
  0.3306602224339487  0.6483990439700892  0.4825476755666365   T   T   T
  0.2932813933699245  0.4771656436075912  0.5068135635959725   T   T   T
  0.0000000000000000  0.0000000000000000  0.0000000000000000   F   F   F
  0.0005797225361919  0.9961633147154150  0.3619130449444440   T   T   T
  0.2226309742178306  0.1090406075280065  0.2402431736678690   T   T   T
  0.1111111111111143  0.2222222222222214  0.1212321236188600   F   F   F
  0.3333333333333357  0.0000000000000000  0.0000000000000000   F   F   F
  0.3337614749199265  0.9957383711036963  0.3618497539808415   T   T   T
  0.5558337326403827  0.1088392777902732  0.2406674532122847   T   T   T
  0.4444444444444429  0.2222222222222214  0.1212321236188600   F   F   F
  0.6666666666666643  0.0000000000000000  0.0000000000000000   F   F   F
  0.6679839250847653  0.9964433929163292  0.3619940340323422   T   T   T
  0.8891774468273956  0.1089406504773066  0.2401745066727398   T   T   T
  0.7777777777777786  0.2222222222222214  0.1212321236188600   F   F   F
  0.0000000000000000  0.3333333333333357  0.0000000000000000   F   F   F
  0.9989591604968600  0.3280428240572827  0.3617694045487858   T   T   T
  0.2238579180297288  0.4447662658993859  0.2422798302196802   T   T   T
  0.1111111111111143  0.5555555555555571  0.1212321236188600   F   F   F
  0.3333333333333357  0.3333333333333357  0.0000000000000000   F   F   F
  0.3342572489719111  0.3285805049574215  0.3616726375016924   T   T   T
  0.5559451280329339  0.4425832392766863  0.2406133922643869   T   T   T
  0.4444444444444429  0.5555555555555572  0.1212321236188600   F   F   F
  0.6666666666666643  0.3333333333333358  0.0000000000000000   F   F   F
  0.6675125942323230  0.3292135954233478  0.3617163253528686   T   T   T
  0.8897116126924227  0.4426758741550450  0.2405074419670648   T   T   T
  0.7777777777777786  0.5555555555555571  0.1212321236188600   F   F   F
  0.0000000000000000  0.6666666666666643  0.0000000000000000   F   F   F
  0.0002014188417367  0.6627975220606672  0.3617352969834270   T   T   T
  0.2237371960198247  0.7745923605733357  0.2422085674247741   T   T   T
  0.1111111111111143  0.8888888888888857  0.1212321236188600   F   F   F
  0.3333333333333357  0.6666666666666643  0.0000000000000000   F   F   F
  0.3348544636708927  0.6627699186715161  0.3718234047605287   T   T   T
  0.5539107517931307  0.7746067873405709  0.2423219169522081   T   T   T
  0.4444444444444429  0.8888888888888858  0.1212321236188600   F   F   F
  0.6666666666666643  0.6666666666666643  0.0000000000000000   F   F   F
  0.6688601421030096  0.6634461929981063  0.3616635926904387   T   T   T
  0.8896524802368300  0.7761601576229789  0.2401077856766408   T   T   T
  0.7777777777777786  0.8888888888888857  0.1212321236188600   F   F   F

CONTCAR_Pt-CH2OH_to_CH2O
 H  C  O Pt 
 1.0000000000000000
     7.2749845360693399   -4.2002142802500000    0.0000000000000000
     0.0000000000000000    8.4004285605000000    0.0000000000000000
     0.0000000000000000    0.0000000000000000   18.8589211980000009
   3   1   1  36
Selective dynamics
Direct
  0.5070942254289953  0.1784811512084221  0.4926445243131239   T   T   T
  0.5620371658154899  0.5770309242223457  0.4402997100231879   T   T   T
  0.6951162222673549  0.4204027998897140  0.5005790648218731   T   T   T
  0.5657352525089221  0.3214377710557997  0.4741343278109887   T   T   T
  0.4395201956923260  0.3790017192426077  0.4727220615967071   T   T   T
  0.0000000000000000  0.0000000000000000  0.0000000000000000   F   F   F
  0.9884606779144295  0.9939578274931347  0.3622827457894537   T   T   T
  0.2176970471417698  0.1106809127815993  0.2418194808891886   T   T   T
  0.1111111111111143  0.2222222222222214  0.1212321236188600   F   F   F
  0.3333333333333357  0.0000000000000000  0.0000000000000000   F   F   F
  0.3195151981649619  0.9882771787604618  0.3602839118217406   T   T   T
  0.5507489544696285  0.1098647200092551  0.2414375876205687   T   T   T
  0.4444444444444429  0.2222222222222214  0.1212321236188600   F   F   F
  0.6666666666666643  0.0000000000000000  0.0000000000000000   F   F   F
  0.6553680877653039  0.9950376078314744  0.3623575818031012   T   T   T
  0.8829945596492348  0.1083710165834815  0.2409927715943867   T   T   T
  0.7777777777777786  0.2222222222222214  0.1212321236188600   F   F   F
  0.0000000000000000  0.3333333333333357  0.0000000000000000   F   F   F
  0.9871666659799000  0.3279518785688759  0.3625141166088308   T   T   T
  0.2174538192593296  0.4389058284633539  0.2423372662143248   T   T   T
  0.1111111111111143  0.5555555555555571  0.1212321236188600   F   F   F
  0.3333333333333357  0.3333333333333357  0.0000000000000000   F   F   F
  0.3225694278167413  0.3262268394152536  0.3659880611337696   T   T   T
  0.5523886228361867  0.4426786380701185  0.2418503683208671   T   T   T
  0.4444444444444429  0.5555555555555572  0.1212321236188600   F   F   F
  0.6666666666666643  0.3333333333333358  0.0000000000000000   F   F   F
  0.6538846090880742  0.3243521027081068  0.3689427047041672   T   T   T
  0.8813851111442533  0.4401717729819475  0.2420349343324881   T   T   T
  0.7777777777777786  0.5555555555555571  0.1212321236188600   F   F   F
  0.0000000000000000  0.6666666666666643  0.0000000000000000   F   F   F
  0.9879716914984545  0.6608077585714135  0.3617210339215279   T   T   T
  0.2156905183668695  0.7732986338958902  0.2391926313938493   T   T   T
  0.1111111111111143  0.8888888888888857  0.1212321236188600   F   F   F
  0.3333333333333357  0.6666666666666643  0.0000000000000000   F   F   F
  0.3207325091885942  0.6622149823612883  0.3612919505974928   T   T   T
  0.5498966529354333  0.7750755855318772  0.2404873898241874   T   T   T
  0.4444444444444429  0.8888888888888858  0.1212321236188600   F   F   F
  0.6666666666666643  0.6666666666666643  0.0000000000000000   F   F   F
  0.6586725010998644  0.6688414821987807  0.3642895667529624   T   T   T
  0.8831830240045412  0.7753650885015640  0.2408689008525232   T   T   T
  0.7777777777777786  0.8888888888888857  0.1212321236188600   F   F   F

CONTCAR_Pt-CH3OH-ads
 H  C  O Pt 
 1.0000000000000000
     7.2749845360693444   -4.2002142802499982    0.0000000000000000
     0.0000000000000000    8.4004285605000000    0.0000000000000000
     0.0000000000000000    0.0000000000000000   18.8589211980000044
   4   1   1  36
Selective dynamics
Direct
  0.0829219279829995  0.1568409265500747  0.5130801700977501   T   T   T
  0.2660159100220045  0.1075957589196373  0.5244502513381200   T   T   T
  0.2409782674444658  0.2560503421790475  0.5867762960465551   T   T   T
  0.3170382214306202  0.4624121557760982  0.4895002558256545   T   T   T
  0.2257403124433083  0.2122820191474038  0.5310023431206783   T   T   T
  0.3516143196128581  0.3669372252316320  0.4877643311172812   T   T   T
  0.0000000000000000  0.0000000000000000  0.0000000000000000   F   F   F
  0.0032500201970277  0.9966914840780042  0.3620076600801500   T   T   T
  0.2257232336729448  0.1119952641674416  0.2418131603661691   T   T   T
  0.1111111111111143  0.2222222222222214  0.1212321236188600   F   F   F
  0.3333333333333356  0.0000000000000000  0.0000000000000000   F   F   F
  0.3386332610485787  0.9963182110393550  0.3622197764453670   T   T   T
  0.5581297012356974  0.1098965245954884  0.2407882446589419   T   T   T
  0.4444444444444429  0.2222222222222214  0.1212321236188600   F   F   F
  0.6666666666666643  0.0000000000000000  0.0000000000000000   F   F   F
  0.6718087945282331  0.9981389424393968  0.3626818154144306   T   T   T
  0.8912166382279606  0.1100445751330144  0.2407499638573488   T   T   T
  0.7777777777777786  0.2222222222222214  0.1212321236188600   F   F   F
  0.0000000000000000  0.3333333333333357  0.0000000000000000   F   F   F
  0.0036437642621301  0.3311908852908472  0.3620337779321612   T   T   T
  0.2249964611739258  0.4431810077800805  0.2414404273963667   T   T   T
  0.1111111111111143  0.5555555555555571  0.1212321236188600   F   F   F
  0.3333333333333356  0.3333333333333356  0.0000000000000000   F   F   F
  0.3397302846216013  0.3306562419062340  0.3646944339123497   T   T   T
  0.5567099900683663  0.4425213176509541  0.2414592509320777   T   T   T
  0.4444444444444429  0.5555555555555571  0.1212321236188600   F   F   F
  0.6666666666666643  0.3333333333333356  0.0000000000000000   F   F   F
  0.6740632112305931  0.3315245729795199  0.3619153878640837   T   T   T
  0.8914120719949190  0.4437542472692271  0.2402455368182502   T   T   T
  0.7777777777777786  0.5555555555555571  0.1212321236188600   F   F   F
  0.0000000000000000  0.6666666666666643  0.0000000000000000   F   F   F
  0.0053939095433055  0.6649275563515873  0.3622030881022781   T   T   T
  0.2243107194905389  0.7768845869680843  0.2402481189717230   T   T   T
  0.1111111111111143  0.8888888888888857  0.1212321236188600   F   F   F
  0.3333333333333356  0.6666666666666643  0.0000000000000000   F   F   F
  0.3387377781917117  0.6667537518500372  0.3621593630295347   T   T   T
  0.5578646780260359  0.7767391147424789  0.2407778095661857   T   T   T
  0.4444444444444429  0.8888888888888856  0.1212321236188600   F   F   F
  0.6666666666666643  0.6666666666666642  0.0000000000000000   F   F   F
  0.6736100304550972  0.6669970369315513  0.3617269161716020   T   T   T
  0.8914503905069572  0.7767569071752554  0.2402225181473917   T   T   T
  0.7777777777777786  0.8888888888888857  0.1212321236188600   F   F   F

CONTCAR_Pt-CH3OH_to_CH3O-2
 H  C  O Pt 
 1.0000000000000000
     7.2749845360693399   -4.2002142802500000    0.0000000000000000
     0.0000000000000000    8.4004285605000000    0.0000000000000000
     0.0000000000000000    0.0000000000000000   18.8589211980000009
   4   1   1  36
Selective dynamics
Direct
  0.3266865183126038  0.4246843466692847  0.5701525981161791   T   T   T
  0.5273859518983209  0.4966075196294151  0.5154897681410114   T   T   T
  0.3754504679970340  0.5851549305352733  0.4988188431439932   T   T   T
  0.0834340504791376  0.3140591720472799  0.4408988067250655   T   T   T
  0.3823564756914097  0.4623576727940189  0.5158522485427482   T   T   T
  0.2728798470644444  0.3078226129350943  0.4724061150921790   T   T   T
  0.0000000000000000  0.0000000000000000  0.0000000000000000   F   F   F
  0.9981465741364232  0.9949864224561741  0.3602142228291246   T   T   T
  0.2230971804890862  0.1122241696760887  0.2413811353192225   T   T   T
  0.1111111111111143  0.2222222222222214  0.1212321236188600   F   F   F
  0.3333333333333357  0.0000000000000000  0.0000000000000000   F   F   F
  0.3350120061027523  0.9982071019351851  0.3611384479404143   T   T   T
  0.5563000710086051  0.1112080950391013  0.2406908233046440   T   T   T
  0.4444444444444429  0.2222222222222214  0.1212321236188600   F   F   F
  0.6666666666666643  0.0000000000000000  0.0000000000000000   F   F   F
  0.6681477876371940  0.9993782455915041  0.3622394441843305   T   T   T
  0.8896567468701159  0.1122684908324021  0.2409795318825323   T   T   T
  0.7777777777777786  0.2222222222222214  0.1212321236188600   F   F   F
  0.0000000000000000  0.3333333333333357  0.0000000000000000   F   F   F
  0.9999913665935696  0.3317975355218234  0.3661697590432967   T   T   T
  0.2221529111093515  0.4440575559910407  0.2419417190384230   T   T   T
  0.1111111111111143  0.5555555555555571  0.1212321236188600   F   F   F
  0.3333333333333357  0.3333333333333357  0.0000000000000000   F   F   F
  0.3395858628249001  0.3345646461801678  0.3667186584538966   T   T   T
  0.5519588350951841  0.4416027004995262  0.2431618367428591   T   T   T
[truncated: 150,094 more chars]
